# Supplementary material for: Prediction of COVID-19 Severity Using Chest Computed Tomography and Laboratory Measurements: Evaluation Using a Machine Learning Approach
Source: JMIR Med Inform. 2020 Nov 17;8(11):e21604. doi: 10.2196/21604 (PMC7674140; doi:10.2196/21604)
Supplement: Multimedia Appendix 1 [file medinform_v8i11e21604_app1.xlsx]

## Sheet: sample_experiment_id_meta_table
sample_id	date	A/G	ALB	ALP	ALT	AMY	APTT	ASO	AST	Baso#	Baso%	BUN	C3	C4	CHE	CHOL	CK	CK-MB	Cl	CREA	CRP	CysC	D-BIL	D-Dimer	Eos#	Eos%	ESR	FIB	GGT	GLO	GLU	Hb	Hct	HCY	HDL-C	iCa	K	LDH	LDL-C	lgA	lgG	lgM	Lymph#	Lymph%	MCH	MCHC	MCV	Mono#	Mono%
1	2020-01-27	NA	NA	NA	NA	NA	NA	NA	NA	0	0	NA	NA	NA	NA	NA	NA	NA	NA	NA	1.12	NA	NA	NA	0	0	NA	NA	NA	NA	NA	131	0.426	NA	NA	NA	NA	NA	NA	NA	NA	NA	0.89	27.1	29.8	308	97	0.25	7.6
1	2020-01-30	1.01	36.27	44	26	39	40.8	155.2	44	0	0.1	2.59	128.03	43.07	4738	2.8	106	10	105.1	39.6	1.58	NA	5	0.09	0	0.1	42	2.84	34	35.95	8.35	135	0.414	3.66	1.18	1.28	5.11	264	1.37	2	12.09	1.49	0.48	33.7	32.6	326	100.1	0.16	10.9
1	2020-02-04	1.32	41	49	18	NA	NA	NA	13	0.04	0.4	3.56	NA	NA	5322	NA	43	14	NA	61.4	0	0.85	4.36	NA	0.12	1.2	51	NA	35	31	5.21	138	0.443	NA	NA	NA	NA	253	NA	NA	12.88	1.63	1.74	18	31.1	312	99.6	0.89	9.2
1	2020-02-09	1.52	41	43	193	NA	33.2	NA	53	0.02	0.4	4.09	NA	NA	5593	NA	45	11	104.4	50.2	0	0.71	1.33	0.5	0.04	0.9	20	2.44	83	27	5.4	130	0.405	NA	NA	1.29	4.8	231	NA	NA	NA	NA	1.81	36.3	32.3	322	100.3	0.46	9.2
10	2020-01-27	NA	NA	NA	NA	NA	NA	NA	NA	0.03	0.5	NA	NA	NA	NA	NA	NA	NA	NA	NA	NA	NA	NA	NA	0.12	1.8	NA	NA	NA	NA	NA	161	0.524	NA	NA	NA	NA	NA	NA	NA	NA	NA	2.52	38	29	307	94.4	0.45	6.8
10	2020-02-02	1.31	39.71	66	56	NA	37.8	NA	14	0.03	0.7	3.3	NA	NA	7909	3.64	58	4	101.7	68.7	0.44	NA	6	NA	0.16	3.3	8	4.1	91	30.36	7.26	158	0.504	NA	1.03	1.27	4.19	183	2.21	2.86	8.31	0.79	2.32	46.8	30.5	313	97.4	0.34	6.8
10	2020-02-09	1.26	34	65	59	NA	36.6	NA	28	0.03	0.5	2.72	NA	NA	7851	NA	79	9	103	70.2	0	0.91	2.27	NA	0.17	2.8	1	2.29	95	27	6.38	149	0.468	NA	NA	1.24	4.88	185	NA	NA	NA	NA	3.16	50.5	31.3	319	98.1	0.25	4
11	2020-01-28	NA	NA	NA	NA	NA	NA	NA	NA	0.01	0.1	NA	NA	NA	NA	NA	NA	NA	NA	NA	NA	NA	NA	NA	0.06	0.7	NA	NA	NA	NA	NA	129	0.458	NA	NA	NA	NA	NA	NA	NA	NA	NA	1.36	14.8	26.6	282	94.4	0.56	6.1
11	2020-02-02	1.16	36.69	60	31	NA	42	NA	29	NA	NA	2.3	NA	NA	4757	NA	75	21	98.2	44.2	0.82	NA	4.4	NA	NA	NA	9	3.34	20	31.74	5.52	NA	NA	NA	NA	1.21	3.48	252	NA	1.23	10.39	0.98	NA	NA	NA	NA	NA	NA	NA
11	2020-02-09	1.1	33	59	102	NA	32.7	NA	42	0.03	0.3	4.5	NA	NA	4695	NA	19	9	103	45.2	0	0.89	0.62	NA	0.08	0.9	7	2.92	39	30	5.16	125	0.395	NA	NA	1.21	5.4	173	NA	NA	NA	NA	3.22	34.4	29.1	315	92.2	0.94	10
12	2020-01-31	NA	NA	NA	NA	NA	NA	NA	NA	0.03	0.6	NA	NA	NA	NA	NA	NA	NA	NA	NA	NA	NA	NA	NA	0	0	NA	NA	NA	NA	NA	136	0.455	NA	NA	NA	NA	NA	NA	NA	NA	NA	1.73	33.9	28.6	299	95.8	0.3	5.9
12	2020-02-05	1.24	36.33	34	8	NA	46.4	NA	27	0.01	0.3	4.83	NA	NA	7175	NA	71	2	98.1	59.2	0.42	NA	3.4	0.18	0	0	NA	2.4	14	29.2	11.14	112	0.342	NA	NA	1.29	4.99	268	NA	NA	NA	NA	0.77	24.5	31.4	328	95.8	0.13	4.1
12	2020-02-10	1.03	39	34	11	NA	37.8	NA	31	0.02	0.4	3.86	NA	NA	7603	NA	27	5	101.2	54.9	0.51	NA	5	2.31	0.04	0.8	NA	4.22	14	37.91	6.19	113	0.335	NA	NA	1.31	5.24	374	NA	NA	NA	NA	1.09	24.8	32.2	336	95.9	0.25	5.8
12	2020-02-12	1.14	38	33	11	NA	34.8	NA	32	0.02	0.5	3.76	NA	NA	6984	NA	15	2	104.2	44.3	0.46	NA	3.9	2.35	0.1	2.2	NA	2.9	14	33.47	5.37	98	0.296	NA	NA	1.35	5.12	287	NA	NA	NA	NA	1.05	21.6	31.4	331	94.9	0.39	8.1
12	2020-02-16	1.11	35.52	45	13	NA	35.1	NA	19	0.04	0.7	3.8	NA	NA	6893	NA	19	3	104.4	38.3	0	NA	2.7	1.86	0.11	1.9	NA	2.92	16	31.93	5.42	95	0.29	NA	NA	1.22	5.15	265	NA	NA	NA	NA	1.96	32.9	31.3	327	95.5	0.39	6.6
12	2020-02-20	1.2	42.32	51	13	NA	38.1	NA	26	0.03	0.5	5.29	NA	NA	8891	NA	21	4	102.1	44.4	0	NA	1.8	1.19	0.1	1.5	NA	3.56	20	35.35	5.46	113	0.321	NA	NA	1.14	4.56	231	NA	NA	NA	NA	2.19	33.2	34.5	352	97.7	0.37	5.6
12	2020-02-25	1.62	47	43	14	NA	38.4	NA	18	0.02	0.5	4.99	NA	NA	9223	NA	23	7	102.2	47.4	0	NA	2	1.03	0.16	3.5	NA	3.02	19	29.01	5.49	111	0.343	NA	NA	1.3	4.83	216	NA	NA	NA	NA	2.26	49.8	31.7	324	98	0.26	5.8
12	2020-03-01	1.31	42	40	15	NA	40.8	NA	17	0.02	0.5	5.17	NA	NA	9991	NA	28	2	101	47.5	0	0.87	1.19	0.58	0.14	3.6	NA	3.1	19	32	6.46	120	0.368	NA	NA	1.37	4.64	236	NA	NA	NA	NA	1.71	44.2	32.3	326	99.1	0.24	6.1
13	2020-01-23	1.23	37.5	69	64	NA	41.1	NA	38	0.01	0.1	5.61	NA	NA	NA	4.55	59	7	101.2	56	0.75	NA	2.5	NA	0	0	14	3.37	74	30.41	7.61	139	0.424	NA	1.53	1.25	4.42	163	2.63	NA	NA	NA	0.67	12	32.1	327	98	0.3	5.4
13	2020-01-28	1.44	36	58	46	NA	NA	NA	74	0.01	0.2	4.88	NA	NA	NA	NA	NA	NA	102.1	77	0	0.84	2.6	NA	0.06	1.3	NA	NA	50	25	5.64	134	0.422	NA	NA	1.16	4.45	NA	NA	NA	NA	NA	0.96	20.8	31.5	318	99.1	0.29	6.3
14	2018-06-05	NA	NA	NA	NA	NA	NA	NA	NA	NA	NA	NA	NA	NA	NA	NA	NA	NA	NA	NA	NA	NA	NA	NA	NA	NA	NA	NA	NA	NA	NA	NA	NA	NA	NA	NA	NA	NA	NA	NA	NA	NA	NA	NA	NA	NA	NA	NA	NA
14	2020-02-01	1.15	38	69	25	NA	NA	NA	23	0.01	0.2	2.74	NA	NA	NA	3.78	NA	NA	NA	48.3	1.06	NA	2.33	NA	0.02	0.8	NA	NA	13	33	6.38	123	0.402	NA	1.61	NA	NA	NA	1.8	NA	NA	NA	0.98	30.9	32.9	306	107.5	0.31	9.7
14	2020-02-05	1.24	36.25	62	18	NA	37.1	NA	26	0.01	0.2	2.96	NA	NA	4797	NA	60	22	104.7	24	0.01	0.8	4.7	0.23	0.06	1.4	NA	2.56	14	29.15	6.59	114	0.371	NA	NA	1.29	4.28	262	NA	NA	NA	NA	1.72	40.8	32.4	307	105.6	0.38	9
14	2020-02-06	NA	NA	NA	NA	NA	NA	NA	NA	NA	NA	NA	NA	NA	NA	NA	NA	NA	NA	NA	NA	NA	NA	NA	NA	NA	NA	NA	NA	NA	NA	NA	NA	NA	NA	NA	NA	NA	NA	NA	NA	NA	NA	NA	NA	NA	NA	NA	NA
14	2020-02-10	1.2	33.45	56	10	NA	36.2	NA	27	0.01	0.3	2.34	NA	NA	4437	NA	NA	NA	105.1	34	0	1	2.8	0.23	0.13	3.9	NA	3.2	14	27.94	5.18	114	0.364	NA	NA	1.3	4.3	NA	NA	NA	NA	NA	1.22	36.9	32.9	314	104.6	0.34	10.2
14	2020-02-14	1.33	36.01	57	53	NA	31.8	NA	14	0.02	0.4	3.25	NA	NA	4689	NA	34	3	101.5	33.1	0	1	2.5	0.16	0.11	2.1	NA	2.57	38	27.05	4.93	109	0.359	NA	NA	1.22	5.14	189	NA	NA	NA	NA	1.53	28.7	31.9	304	105	0.48	9.1
14	2020-02-22	1.77	38.82	60	14	NA	31.5	NA	26	0.02	0.6	3.31	NA	NA	4825	NA	36	4	103.1	37.5	0	0.8	2.1	0.2	0.15	4.1	NA	1.88	25	21.91	5.19	108	0.359	NA	NA	1.32	5.13	168	NA	NA	NA	NA	1.37	37.9	32.1	301	106.5	0.26	7.2
15	2020-01-24	NA	NA	NA	NA	NA	NA	NA	NA	0.03	0.5	NA	NA	NA	NA	NA	NA	NA	NA	NA	NA	NA	NA	NA	0.03	0.5	NA	NA	NA	NA	NA	102	0.391	NA	NA	NA	NA	NA	NA	NA	NA	NA	1.31	20.1	20	261	76.5	0.5	7.7
15	2020-01-25	1.41	44	38	10	NA	45.7	NA	28	0.01	0.3	2.41	NA	NA	6448	NA	80	8	95.9	38.3	2.66	NA	2.7	NA	0	0.1	13	3.02	13	31.27	5.43	89	0.317	NA	NA	1.29	3.22	211	NA	2.49	14.22	1.73	0.57	21.3	21.2	281	75.5	0.27	10.1
15	2020-01-29	1.47	44	28	13	NA	28.6	NA	19	0.02	0.3	4.21	NA	NA	5424	NA	43	14	100.3	45.1	2.34	1	0.65	NA	0	0	42	3.81	14	30	NA	84	0.291	NA	NA	1.2	4.1	325	NA	NA	16.96	1.85	0.41	7.2	21.5	287	74.9	0.24	4.1
15	2020-02-06	1.57	44	37	14	NA	30.8	NA	19	0.05	0.4	2.3	NA	NA	4752	NA	32	14	99.3	43.2	2.08	0.77	0.69	NA	0.08	0.8	77	4.31	22	28	NA	75	0.27	NA	NA	1.35	5.08	287	NA	NA	NA	NA	1.76	16.6	21.8	280	78.1	0.63	6
15	2020-02-18	1.21	40	37	30	NA	30.2	NA	39	0.02	0.5	3.4	NA	NA	7246	NA	37	14	101.5	42.3	0	0.69	0.63	0.64	0.14	2.9	30	2.08	16	33	NA	80	0.286	NA	NA	1.28	5	209	NA	NA	NA	NA	1.71	34.3	21.9	280	78.4	0.37	7.5
16	2020-01-17	NA	NA	NA	NA	NA	NA	NA	NA	NA	NA	NA	NA	NA	NA	NA	NA	NA	101.1	NA	NA	NA	NA	NA	NA	NA	NA	NA	NA	NA	NA	NA	NA	NA	NA	0.98	4.59	NA	NA	NA	NA	NA	NA	NA	NA	NA	NA	NA	NA
16	2020-01-21	1.72	41	50	30	NA	33.2	NA	27	0.01	0.1	6.79	NA	NA	NA	NA	24	10	97.4	52.2	3.32	1.2	1.9	NA	0.01	0.1	38	4.44	27	23.83	9.76	136	0.401	NA	NA	1.2	3.71	363	NA	NA	NA	NA	0.46	4.7	30.5	338	90.2	0.73	7.4
16	2020-01-24	2.41	41	40	27	NA	29.2	NA	13	0.02	0.3	6.96	NA	NA	NA	NA	23	15	99.8	71.5	1.46	NA	1.8	NA	0.02	0.2	16	3.13	25	17	6.01	128	0.397	NA	NA	1.25	4.01	311	NA	NA	NA	NA	0.48	6	30.9	324	95.4	0.39	4.9
16	2020-01-30	0.74	23.32	46	15	NA	41.5	NA	28	0.02	0.3	3.93	NA	NA	NA	NA	62	5	97.7	57.3	8.36	0.9	3	4.72	0.07	0.9	41	4.03	24	31.42	8.59	119	0.362	NA	NA	1.21	3.6	235	NA	NA	NA	NA	0.57	7	31.7	330	96.3	0.64	7.9
16	2020-02-01	NA	NA	NA	NA	NA	NA	NA	NA	0.03	0.3	NA	NA	NA	NA	NA	NA	NA	NA	NA	7.94	NA	NA	0.94	0.06	0.7	NA	NA	NA	NA	NA	118	0.381	NA	NA	NA	NA	NA	NA	NA	NA	NA	0.49	5.7	27.9	310	90.1	0.41	4.7
16	2020-02-04	1.42	34	47	20	NA	45.7	NA	31	0.04	0.8	2.1	NA	NA	NA	6.01	38	8	100.5	51.3	4.54	NA	1.3	0.91	0.12	2.7	NA	5.13	26	24	6.04	115	0.361	NA	1.22	1.28	3.68	280	3.78	NA	NA	NA	0.59	13.3	30.6	318	96.2	0.36	8.3
16	2020-02-06	1.86	39	51	14	NA	NA	NA	18	0.03	0.6	2.93	NA	NA	NA	NA	46	14	99	53.5	2.28	NA	1.25	0.78	0.11	2	NA	NA	52	21	8.16	112	0.357	NA	NA	1.32	3.5	336	NA	NA	NA	NA	0.4	6.8	30.5	315	96.7	0.44	7.7
16	2020-02-11	1.95	41	60	56	NA	37	NA	32	0.06	1.1	4.48	NA	NA	NA	NA	19	12	102.2	67.9	0	NA	2.26	0.87	0.31	6.1	NA	2.88	52	21	5.35	116	0.369	NA	NA	1.4	4.42	283	NA	NA	NA	NA	0.69	13.7	30.5	315	96.8	0.54	10.9
16	2020-02-17	1.16	34.93	78	22	NA	34.4	NA	22	0.03	0.7	4.58	NA	NA	NA	NA	10	5	99.8	49.6	0.35	0.8	2.5	0.51	0.29	5.6	NA	2.38	41	30.05	5.55	105	0.344	NA	NA	1.36	4.61	222	NA	NA	NA	NA	0.63	12.1	29.4	306	96.2	0.57	11
16	2020-02-24	1.5	42	90	37	NA	33.2	NA	35	0.03	0.6	4.58	NA	NA	NA	NA	12	6	96.5	50.4	1.13	1	2	0.21	0.07	1.4	NA	2.68	37	28.08	5.19	108	0.355	NA	NA	1.32	4.96	211	NA	NA	NA	NA	0.71	14.8	29.7	305	97.1	0.58	12.1
16	2020-02-28	1.79	39	73	48	NA	34.4	NA	30	0.03	0.7	5.1	NA	NA	NA	NA	9	3	98.6	43.4	0	0.9	2	0.34	0.07	1.5	NA	1.95	28	21.79	5.89	93	0.323	NA	NA	1.25	4.1	210	NA	NA	NA	NA	0.78	17	27	288	93.6	0.34	7.4
17	2020-01-29	NA	NA	NA	NA	NA	NA	NA	NA	0.01	0.2	NA	NA	NA	NA	NA	NA	NA	NA	NA	NA	NA	NA	NA	0.01	0.2	NA	NA	NA	NA	NA	148	0.511	NA	NA	NA	NA	NA	NA	NA	NA	NA	0.88	19.7	28.5	290	98.3	0.33	7.4
17	2020-02-02	1.13	37.17	62	20	NA	41.5	NA	18	0.01	0.3	3.04	NA	NA	6229	NA	92	9	97.6	57.6	3.19	NA	3.1	NA	0.01	0.1	17	4.31	20	32.8	5.74	140	0.435	NA	NA	1.18	3.82	187	NA	3.79	7.53	0.57	1.21	30.7	30.7	322	95.4	0.42	10.6
17	2020-02-09	1.62	42	66	78	NA	36.6	NA	45	0.03	1	3.48	NA	NA	6544	NA	44	7	105	59.1	0	0.89	1.14	NA	0.1	2.8	25	3.65	28	26	5.77	143	0.447	NA	NA	1.26	4.99	203	NA	NA	NA	NA	1.29	36	30.9	319	96.9	0.34	9.4
17	2020-02-18	1.2	36	52	224	NA	NA	NA	85	0.04	0.8	5.01	NA	NA	8093	NA	58	17	100.6	60.7	0	0.81	1.93	0.36	0.1	1.9	7	NA	45	30	NA	139	0.436	NA	NA	1.27	5.05	271	NA	NA	NA	NA	1.69	32.5	31.1	318	97.7	0.46	8.8
18	2020-01-21	NA	NA	NA	NA	NA	NA	NA	NA	0.02	0.3	NA	NA	NA	NA	NA	NA	NA	NA	NA	NA	NA	NA	NA	0.11	1.4	NA	NA	NA	NA	NA	151	0.52	NA	NA	NA	NA	NA	NA	NA	NA	NA	1.38	18.1	29.2	290	100.4	0.67	8.8
18	2020-01-23	NA	NA	NA	NA	NA	NA	NA	NA	0.03	0.3	NA	NA	NA	NA	NA	NA	NA	NA	NA	NA	NA	NA	NA	0.04	0.5	NA	NA	NA	NA	NA	155	0.529	NA	NA	NA	NA	NA	NA	NA	NA	NA	2.33	27.1	29.6	293	101	0.89	10.3
18	2020-01-24	2.09	46	54	27	NA	40.8	NA	26	0.01	0.2	3.02	NA	NA	7571	NA	83	14	103.2	83.5	1.38	NA	1.41	NA	0.01	0.1	6	3.15	25	22	6.04	137	0.422	NA	NA	1.26	4.29	216	NA	NA	NA	NA	1.21	31.2	30.2	326	92.8	0.39	10.1
18	2020-01-27	1.59	41	50	23	NA	49.3	NA	37	0	0	3.68	NA	NA	6640	NA	93	3	NA	84	4.81	1.2	5.3	NA	0.01	0.2	19	2.96	28	25.79	NA	124	0.395	NA	NA	NA	NA	253	NA	NA	NA	NA	1.19	25.9	29.3	314	93.4	0.41	8.9
18	2020-01-31	1.42	44	56	31	NA	34.3	NA	70	0.02	0.5	5.86	NA	NA	6495	NA	44	16	102.8	78.3	0	NA	2.62	0.36	0.01	0.2	38	2.02	33	31	5.71	134	0.428	NA	NA	1.12	4.17	259	NA	NA	NA	NA	0.97	20.9	31.1	314	99.2	0.6	12.8
18	2020-02-05	1.36	41	63	18	NA	42.6	NA	20	0.02	0.3	3.27	NA	NA	5965	NA	29	2	101.9	48.8	0.79	1	2.2	0.88	0.14	2.7	NA	3.02	45	30.17	5.39	128	0.394	NA	NA	1.34	5.25	196	NA	NA	NA	NA	1.28	24	32.9	325	101.3	0.62	11.7
19	2019-05-21	NA	NA	NA	NA	NA	NA	NA	NA	NA	NA	NA	NA	NA	NA	4.59	NA	NA	NA	NA	NA	NA	NA	NA	NA	NA	NA	NA	NA	NA	6.24	NA	NA	NA	1.02	NA	NA	NA	2.53	NA	NA	NA	NA	NA	NA	NA	NA	NA	NA
19	2020-02-01	NA	NA	NA	NA	NA	NA	NA	NA	0	0	3	NA	NA	NA	NA	NA	NA	101.2	58.6	NA	NA	NA	NA	0	0	NA	NA	NA	NA	NA	121	0.398	NA	NA	1.18	4.15	NA	NA	NA	NA	NA	1.48	36.3	28.6	304	94.1	0.41	10
19	2020-02-05	1.76	42	48	30	NA	44.2	NA	57	0.03	0.7	2.35	NA	NA	6579	NA	47	10	103.1	34.5	3.86	0.8	3.6	0.49	0.01	0.3	NA	3.13	24	23.81	6.53	125	0.394	NA	NA	1.26	4.24	257	NA	NA	NA	NA	1.03	24.6	31.5	318	98.9	0.47	11.2
19	2020-02-10	1.33	39	52	24	NA	38.9	NA	52	0.02	0.4	2.24	NA	NA	7271	NA	29	8	107.6	29.6	0.67	0.9	1.3	1.08	0.08	1.8	NA	3.78	33	29.22	6.4	130	0.409	NA	NA	1.28	4.13	212	NA	NA	NA	NA	0.79	19.2	31	317	97.8	0.36	8.7
19	2020-02-13	0.94	31.02	54	40	NA	41.2	NA	17	0.01	0.2	2.56	NA	NA	6466	NA	55	8	97.9	41.1	3.95	1.1	1.9	2.18	0	0	NA	1.93	70	33.1	6.88	109	0.353	NA	NA	1.19	3.28	195	NA	NA	NA	NA	0.67	13.2	28.5	309	92.2	0.43	8.5
19	2020-02-15	1.32	39	54	30	NA	36.4	NA	40	0.02	0.4	2.74	NA	NA	7051	NA	30	9	103.7	35	1.19	1	1.6	2.45	0.06	1.4	NA	3.27	68	29.62	6.58	115	0.365	NA	NA	1.28	4.64	219	NA	NA	NA	NA	1.06	26.1	30.6	313	97.5	0.45	11
19	2020-02-19	2	44	59	49	NA	41.4	NA	45	0.02	0.4	3.68	NA	NA	7809	NA	28	16	100.5	47.3	0	NA	0.94	1.39	0.05	1	NA	2.73	60	22	9.3	118	0.37	NA	NA	1.23	4.32	195	NA	NA	NA	NA	1.36	25.8	31	319	97.1	0.41	7.8
19	2020-02-23	1.06	33	69	40	NA	34.7	NA	38	0.02	0.4	3.96	NA	NA	8484	NA	32	20	101.6	50.2	0	NA	0.99	0.87	0.1	2.1	NA	2.77	49	31	6.61	119	0.376	NA	NA	1.28	5.08	201	NA	NA	NA	NA	1.22	26.3	31.4	318	98.9	0.38	8.2
19	2020-02-27	0.92	38.17	74	30	NA	31.9	NA	39	0.02	0.5	4	NA	NA	9270	NA	40	17	100	37.4	0.08	1	2.7	0.81	0.09	2.2	NA	2.98	47	41.65	6.57	125	0.387	NA	NA	1.29	4.59	213	NA	NA	NA	NA	1.01	25	32	323	99	0.26	6.4
19	2020-03-02	1.4	42	61	22	NA	40.2	NA	37	0.03	0.6	2.87	NA	NA	8368	NA	41	15	101.7	43.2	0	1	2.2	0.55	0.11	2.6	NA	2.9	36	30.09	6.79	129	0.405	NA	NA	1.22	3.88	205	NA	NA	NA	NA	1.31	31.7	31.7	318	99.8	0.27	6.7
2	2020-01-23	NA	NA	NA	NA	NA	NA	NA	NA	0.14	1.7	NA	NA	NA	NA	NA	NA	NA	NA	NA	NA	NA	NA	NA	0.18	2.2	NA	NA	NA	NA	NA	173	0.558	NA	NA	NA	NA	NA	NA	NA	NA	NA	2.77	34.2	27.9	310	90.1	0.42	5.2
2	2020-02-02	NA	NA	NA	NA	NA	NA	NA	NA	0.01	0.2	NA	NA	NA	NA	NA	NA	NA	NA	NA	NA	NA	NA	NA	0.01	0.2	NA	NA	NA	NA	NA	165	0.544	NA	NA	NA	NA	NA	NA	NA	NA	NA	1.81	31.8	27.3	303	90.1	0.72	12.7
2	2020-02-05	1.44	40.14	65	55	NA	57.1	NA	30	0.01	0.2	2.47	NA	NA	7987	NA	467	5	99.3	56.1	0.09	1	4.9	0.07	0.01	0.1	NA	2.75	33	27.94	7.71	157	0.489	NA	NA	1.17	4.63	251	NA	NA	NA	NA	1.59	44	29.5	321	91.9	0.37	10.3
2	2020-02-10	1.8	41	38	29	NA	50.5	NA	55	0	0.1	2.53	NA	NA	6204	NA	1122	12	96	52.5	1.67	0.9	5.4	0.26	0.01	0.5	NA	4.06	29	22.74	6.71	145	0.442	NA	NA	1.16	3.8	431	NA	NA	NA	NA	0.85	31.8	29.5	327	90.1	0.42	15.7
2	2020-02-12	1.56	39	38	37	NA	45	NA	47	0.01	0.2	2.22	NA	NA	6062	NA	524	6	99	46.4	2.47	0.9	3.5	0.07	0.05	0.7	NA	2.11	36	24.95	6.54	134	0.424	NA	NA	1.22	4.47	366	NA	NA	NA	NA	1.29	18.9	28.8	316	91.2	0.52	7.5
2	2020-02-14	1.72	42	51	114	NA	41.8	NA	23	0.01	0.2	2.96	NA	NA	6487	NA	245	11	101.2	41.8	0.85	0.8	4.6	0.14	0.09	1.9	NA	4.84	103	24.46	5.81	134	0.411	NA	NA	1.12	5.28	350	NA	NA	NA	NA	1.24	24.9	29.3	325	90.3	0.5	10.1
2	2020-02-19	1.33	36	61	123	NA	39.3	NA	33	0.02	0.2	3.75	NA	NA	7822	NA	309	7	100.9	59.4	0	NA	2.23	0.28	0.11	1.7	NA	3.08	93	27	5.98	138	0.425	NA	NA	1.16	4.92	278	NA	NA	NA	NA	2.09	31.4	29.3	324	90.5	0.55	8.3
2	2020-02-24	1.95	44	86	78	NA	41	NA	56	0.02	0.3	3.85	NA	NA	8575	NA	176	12	99.9	48.9	0.49	0.9	1.8	0.31	0.16	2.2	NA	2.35	84	22.6	5.14	142	0.454	NA	NA	1.28	4.61	216	NA	NA	NA	NA	2.27	31.4	28.8	312	92.2	0.52	7.2
20	2020-01-26	NA	NA	NA	NA	NA	NA	NA	NA	0.03	0.7	NA	NA	NA	NA	NA	NA	NA	NA	NA	0	NA	NA	NA	0.14	2.9	NA	NA	NA	NA	NA	124	0.397	NA	NA	NA	NA	NA	NA	NA	NA	NA	1.18	23.8	29.6	311	95.3	0.57	11.6
20	2020-01-29	NA	NA	NA	NA	NA	NA	NA	NA	0.01	0.2	NA	NA	NA	NA	NA	NA	NA	NA	NA	NA	NA	NA	NA	0	0	NA	NA	NA	NA	NA	122	0.441	NA	NA	NA	NA	NA	NA	NA	NA	NA	0.82	14.2	27.1	277	97.8	0.17	3
20	2020-01-31	1.31	42	49	68	NA	43.4	49.8	86	0.02	0.4	3.76	NA	NA	NA	4.06	51	14	104.1	55.2	2.04	0.77	1.42	0.21	0.01	0.1	13	2.07	32	32	6.36	126	0.412	NA	1.67	1.22	4.56	175	1.88	NA	NA	NA	1.51	34	29.2	307	95.2	0.4	9
20	2020-02-04	1.47	44	51	21	NA	41.6	NA	26	0.01	0.3	2.3	NA	NA	NA	NA	60	9	96.4	42.3	0	0.62	2.89	0.14	0.01	0.2	NA	3.95	31	30	7.06	126	0.404	NA	NA	1.25	3.53	224	NA	NA	NA	NA	1	35.3	29	312	92.9	0.31	10.9
20	2020-02-09	2.2	44	58	233	NA	36.2	NA	67	0.03	0.9	2.3	NA	NA	NA	NA	60	12	100.3	35.7	0	0.6	1.32	0.6	0.08	2.4	NA	3.32	125	20	6.22	114	0.352	NA	NA	1.26	3.65	232	NA	NA	NA	NA	1.36	39.6	29.7	323	91.9	0.27	7.9
20	2020-02-14	1.83	41	57	139	NA	34.9	NA	15	0.02	0.4	3.04	NA	NA	NA	NA	61	8	100.9	24.7	0	NA	2.1	1.2	0.11	2.4	NA	2.77	98	22.35	5.57	112	0.353	NA	NA	1.21	4.41	237	NA	NA	NA	NA	1.74	37.7	29.2	317	92.1	0.4	8.8
20	2020-02-19	1.52	38	48	108	NA	42.5	NA	40	0.03	0.7	3.09	NA	NA	NA	NA	58	13	101.5	35.6	0	0.65	1.39	0.83	0.11	2.5	NA	2.51	70	25	5.82	111	0.356	NA	NA	1.19	4	193	NA	NA	NA	NA	1.6	37.4	29.3	312	93.9	0.33	7.7
21	2020-01-20	NA	NA	NA	NA	NA	NA	NA	NA	0.01	0.1	NA	NA	NA	NA	NA	NA	NA	NA	NA	NA	NA	NA	NA	0.04	0.5	NA	NA	NA	NA	NA	130	0.452	NA	NA	NA	NA	NA	NA	NA	NA	NA	2.11	27.6	26.7	288	93	0.63	8.2
21	2020-01-22	NA	NA	NA	NA	NA	NA	NA	NA	0.01	0.1	NA	NA	NA	NA	NA	NA	NA	NA	NA	NA	NA	NA	NA	0.01	0.1	NA	NA	NA	NA	NA	131	0.452	NA	NA	NA	NA	NA	NA	NA	NA	NA	1.87	24.2	27.2	290	93.8	0.45	5.8
21	2020-01-25	1.41	40	47	52	NA	46.6	NA	64	0.02	0.4	4.32	NA	NA	7068	NA	804	14	NA	88.6	4.98	NA	3.9	NA	0	0.1	10	3.45	34	28.33	5.99	127	0.418	NA	NA	NA	NA	268	NA	3.71	9.04	0.77	1.47	34.7	28.5	303	94.1	0.23	5.3
21	2020-01-29	1.08	39	46	130	NA	32.3	NA	92	0.02	0.2	4.52	NA	NA	8173	NA	721	21	NA	95.8	1.51	1.2	3.21	NA	0	0	27	4.4	36	36	NA	151	0.49	NA	NA	NA	NA	422	NA	NA	10.64	1.09	1.99	26.3	28.7	308	93.1	0.99	13.1
21	2020-02-03	1.46	41	56	139	63	36.5	39.8	51	0.02	0.3	4.09	163.3	25.89	7060	4.08	223	12	NA	72	0.53	NA	2.8	0.5	0.06	1.2	66	4.79	52	28.06	5.44	128	0.412	7.57	1.24	NA	NA	232	2.45	4.08	9.2	0.9	1.46	27.8	29.3	310	94.3	0.6	11.4
21	2020-02-07	0.91	30	51	74	61	43.8	NA	27	0.03	0.5	3.62	NA	NA	7489	4.01	151	13	NA	92.8	0	1.13	1.79	NA	0.06	1.3	12	3.51	44	33	5.39	121	0.361	5.78	1.15	NA	NA	200	2.15	NA	NA	NA	1.36	28.8	34.7	335	103.4	0.45	9.6
22	2020-01-23	NA	NA	NA	NA	NA	NA	NA	NA	0.01	0.2	NA	NA	NA	NA	NA	NA	NA	NA	NA	NA	NA	NA	NA	0	0	NA	NA	NA	NA	NA	116	0.403	NA	NA	NA	NA	NA	NA	NA	NA	NA	1.05	19.3	29.3	288	101.8	0.26	4.8
22	2020-01-24	2.33	42	70	89	NA	38.1	NA	60	0.01	0.4	3.12	NA	NA	5590	NA	92	16	106.7	72.2	1.99	NA	1.9	NA	0	0.1	21	3.51	124	18	6.02	115	0.344	NA	NA	1.21	3.95	368	NA	NA	NA	NA	0.8	23.4	31	334	92.7	0.28	8.1
22	2020-01-27	1.1	33.87	78	75	NA	35.1	NA	40	0.01	0.2	2.95	NA	NA	7362	NA	66	2	103.8	68.2	1.46	1.1	4.5	NA	0.02	0.5	20	2.68	129	30.81	5.49	114	0.363	NA	NA	1.16	3.59	239	NA	NA	NA	NA	1.24	30.7	29.5	314	94	0.27	6.7
23	2020-01-30	NA	NA	NA	NA	NA	NA	NA	NA	0.01	0.2	NA	NA	NA	NA	NA	NA	NA	NA	NA	NA	NA	NA	NA	0.01	0.2	NA	NA	NA	NA	NA	160	0.534	NA	NA	NA	NA	NA	NA	NA	NA	NA	0.9	14.4	27.9	300	93.2	0.44	7
23	2020-02-05	1.05	31.29	41	18	NA	49.6	NA	39	0.01	0.1	4.71	NA	NA	5026	NA	295	12	100.3	54.3	8.55	1	7.9	0.43	0	0	40	3.32	34	29.67	8.16	134	0.405	NA	NA	1.19	3.68	385	NA	NA	NA	NA	0.24	5.4	32.9	332	99.1	0.11	2.5
23	2020-02-08	1.81	42	41	15	NA	42.4	NA	40	0.01	0.5	2.81	NA	NA	5053	NA	111	7	98.2	58.3	3.61	1.1	10.2	0.62	0.05	1.8	NA	3.99	33	23.19	6.18	128	0.36	NA	NA	1.16	3.38	352	NA	NA	NA	NA	0.45	16.9	38.1	356	107	0.17	6.5
23	2020-02-12	1.82	41	57	45	NA	37.2	NA	47	0.02	0.5	2.37	NA	NA	6070	NA	43	4	103	40.9	0.28	1	4.6	0.85	0.07	1.7	NA	2.62	40	22.5	5.79	132	0.403	NA	NA	1.28	4.15	311	NA	NA	NA	NA	0.65	15.6	32.1	327	98.2	0.26	6.2
23	2020-02-15	1.16	39.5	89	55	NA	34.3	NA	36	0.02	0.3	3.28	NA	NA	7313	NA	74	7	102.8	46.2	0	0.9	4	0.57	0.09	1.7	NA	3.4	58	34.1	5.18	145	0.457	NA	NA	1.22	5.03	290	NA	NA	NA	NA	1.02	18.4	30.9	318	97.3	0.24	4.3
23	2020-02-19	1.42	37	118	31	NA	39.6	NA	46	0.01	0.4	3.47	NA	NA	6827	NA	48	19	102.1	72.2	0	NA	2.69	0.28	0.1	2.8	NA	2.67	50	26	6.84	132	0.417	NA	NA	1.16	4.77	239	NA	NA	NA	NA	0.74	21.2	30.6	316	96.7	0.25	7.2
23	2020-02-22	1.59	37.79	128	24	NA	36.8	NA	36	0.02	0.4	2.5	NA	NA	6790	NA	52	10	101.8	47.1	0	0.8	4	0.15	0.13	3.5	NA	2.23	44	23.77	NA	137	0.439	NA	NA	1.26	4.51	222	NA	NA	NA	NA	0.98	25.6	30.1	311	96.8	0.26	6.8
24	2016-12-02	NA	NA	NA	NA	NA	NA	NA	NA	0	0	NA	NA	NA	NA	NA	NA	NA	NA	NA	NA	NA	NA	NA	0.03	0.3	NA	NA	NA	NA	NA	108	0.369	NA	NA	NA	NA	NA	NA	NA	NA	NA	4.82	54.8	25.9	293	88.5	1.04	11.8
24	2020-01-16	NA	NA	NA	NA	NA	NA	NA	NA	0.02	0.4	NA	NA	NA	NA	NA	NA	NA	NA	NA	NA	NA	NA	NA	0.03	0.6	NA	NA	NA	NA	NA	130	0.438	NA	NA	NA	NA	NA	NA	NA	NA	NA	1.45	30.4	24.1	297	81.3	0.27	5.7
24	2020-01-17	1.5	44.1	38	26	NA	NA	NA	41	0	0.1	1.47	NA	NA	4898	NA	97	13	102	51.9	1.12	NA	1.8	NA	0	0	NA	NA	23	29.37	5.63	126	0.395	NA	NA	1.04	3.76	245	NA	NA	NA	NA	0.93	36.7	24.8	318	77.8	0.23	9.1
24	2020-01-18	NA	NA	NA	NA	NA	37.6	NA	NA	0.01	0.2	NA	NA	NA	NA	NA	93	11	NA	NA	1.12	NA	NA	NA	0.01	0.3	11	3.45	NA	NA	NA	122	0.398	NA	NA	NA	NA	253	NA	NA	NA	NA	1.02	41	25.6	306	83.7	0.17	7
24	2020-01-19	1.1	33	32	31	NA	36.2	NA	45	0.01	0.4	2.21	NA	NA	4181	NA	87	14	95.4	57.8	0.73	0.64	2.07	NA	0	0.1	NA	1.9	22	30	NA	108	0.347	NA	NA	1.16	3.54	282	NA	NA	NA	NA	0.43	25.3	25.8	311	83.1	0.08	4.8
24	2020-01-20	NA	NA	NA	NA	NA	NA	NA	NA	0.02	0.1	NA	NA	NA	NA	NA	NA	NA	NA	NA	NA	NA	NA	NA	0	0	NA	NA	NA	NA	NA	125	0.399	NA	NA	NA	NA	NA	NA	NA	NA	NA	0.66	5.4	26.4	312	84.4	0.11	0.9
24	2020-01-21	2.23	44	35	27	NA	36.7	NA	30	0.01	0.1	2.29	NA	NA	3880	NA	62	12	103.5	37	0.75	NA	1.9	NA	0.01	0	NA	2.75	25	19.7	NA	111	0.362	NA	NA	1.28	3.62	287	NA	NA	NA	NA	0.49	4.1	25.7	306	84	0.24	2
24	2020-01-24	2.2	44	27	22	NA	31.6	NA	53	0.01	0.3	3.09	NA	NA	3299	NA	31	20	101.1	46.4	2.66	0.87	1.32	NA	0	0	42	3.56	29	20	NA	107	0.349	NA	NA	1.38	3.64	303	NA	NA	NA	NA	0.64	14.9	25.5	306	83.3	0.36	8.5
25	2020-01-30	NA	NA	NA	NA	NA	NA	NA	NA	0.02	0.2	NA	NA	NA	NA	NA	NA	NA	NA	NA	NA	NA	NA	NA	0.01	0.1	NA	NA	NA	NA	NA	142	0.477	NA	NA	NA	NA	NA	NA	NA	NA	NA	0.91	8.9	28.1	298	94.3	0.37	3.6
25	2020-02-05	1.27	43.76	66	44	NA	49	NA	49	0.04	0.6	3.72	NA	NA	9221	NA	267	4	97.5	39.9	1.48	0.9	4.3	0.63	0.17	2.6	NA	4.06	95	34.35	9.81	145	0.454	NA	NA	1.27	4.39	315	NA	NA	NA	NA	1.56	23.7	30.1	320	94.1	0.66	10.1
25	2020-02-10	1.4	47.32	86	21	NA	44.9	NA	33	0.04	0.5	3.27	NA	NA	9801	NA	47	3	98.9	49.6	0.43	0.8	3.2	0.34	0.16	1.9	NA	3.68	65	33.88	6.84	142	0.447	NA	NA	1.34	4.6	230	NA	NA	NA	NA	1.91	22.8	30.3	319	94.9	0.71	8.5
25	2020-02-15	1.58	45.63	87	24	NA	46.4	NA	23	0.07	0.6	2.35	NA	NA	8862	NA	50	2	102.4	46	0.39	0.8	3.5	0.12	0.11	1	NA	3.06	104	28.97	6.12	133	0.425	NA	NA	1.37	4.87	155	NA	NA	NA	NA	2.17	20.1	29.9	314	95.3	0.76	7.1
26	2020-01-27	NA	NA	NA	NA	NA	NA	NA	NA	0.01	0.3	NA	NA	NA	NA	NA	NA	NA	NA	NA	NA	NA	NA	NA	0	0.1	NA	NA	NA	NA	NA	121	0.387	NA	NA	NA	NA	NA	NA	NA	NA	NA	1.53	35	30.2	312	96.9	0.28	6.4
26	2020-02-02	1	30.63	47	16	NA	36.2	NA	17	0.02	0.5	2.28	NA	NA	3878	NA	36	25	96.7	45	2.06	NA	3.4	NA	0	0.1	41	3.53	22	30.6	5.24	89	0.283	NA	NA	1.2	3.45	191	NA	1.24	8.45	0.94	1.03	25.2	30.2	314	96	0.37	9
26	2020-02-09	1.8	36	35	34	NA	31.9	NA	36	0.03	0.8	3.44	NA	NA	4404	NA	23	5	103	40.1	0	0.81	1.19	NA	0.08	2	19	2.46	25	20	4.98	98	0.29	NA	NA	1.23	4.73	173	NA	NA	NA	NA	1.41	33.8	37.2	336	110.6	0.24	5.8
27	2020-01-29	NA	NA	NA	NA	NA	NA	NA	NA	0.03	0.4	NA	NA	NA	NA	NA	NA	NA	NA	NA	NA	NA	NA	NA	0.03	0.4	NA	NA	NA	NA	NA	157	0.536	NA	NA	NA	NA	NA	NA	NA	NA	NA	1.52	17.9	29	293	99.1	0.66	7.8
27	2020-02-02	NA	NA	NA	NA	NA	NA	NA	NA	0.01	0.2	NA	NA	NA	NA	NA	NA	NA	NA	NA	NA	NA	NA	NA	0	0	NA	NA	NA	NA	NA	146	0.502	NA	NA	NA	NA	NA	NA	NA	NA	NA	1.13	19.4	28.3	291	97.3	0.27	4.6
27	2020-02-05	0.89	38.17	35	35	NA	51.9	NA	47	0.02	0.4	5.22	NA	NA	8690	NA	226	4	101.2	56.8	16.81	NA	3.8	0.05	0	0	69	4.68	39	42.77	9.53	138	0.445	NA	NA	1.26	5.63	422	NA	NA	NA	NA	0.55	10.2	30.5	311	98.1	0.13	2.4
27	2020-02-07	0.82	36	33	38	NA	42.5	NA	41	0.07	0.9	7.59	NA	NA	7545	NA	151	9	100.7	75.9	3.42	1.36	3.83	0.19	0	0	NA	5.25	36	44	10.22	133	0.428	NA	NA	1.26	5.69	467	NA	NA	NA	NA	0.73	8.5	31	311	99.5	0.61	7.2
27	2020-02-09	1.32	45	41	47	NA	32.7	NA	28	0.06	0.9	7.51	NA	NA	7663	NA	834	17	101.3	68.4	0.45	1.37	5.4	2.14	0	0	NA	3.27	35	34	11.97	135	0.428	NA	NA	1.27	6.02	444	NA	NA	NA	NA	0.51	8	30.7	315	97.7	0.4	6.2
27	2020-02-10	1.16	45	30	38	NA	33.4	NA	36	0.04	0.4	10.23	NA	NA	7934	NA	414	12	98.5	61.7	NA	NA	3	2.01	0	0	NA	3.2	32	38.67	6.92	145	0.466	NA	NA	1.25	5.31	389	NA	NA	NA	NA	0.78	8.4	30.2	311	97.3	0.74	8
27	2020-02-12	1.54	42	39	21	NA	37	NA	33	0.03	0.2	5.48	NA	NA	6542	NA	71	4	97.1	41.7	5.21	NA	3.2	2.18	0.15	1.2	NA	2.9	29	27.33	10.2	130	0.416	NA	NA	1.32	4.85	345	NA	NA	NA	NA	0.83	6.7	30.3	313	96.8	0.73	5.9
27	2020-02-14	1.37	41	38	47	NA	41.5	NA	22	0.04	0.3	3.82	NA	NA	6490	NA	60	12	97.8	50.3	3.75	NA	4.5	2.01	0.12	1	NA	4.89	50	30	6.19	129	0.403	NA	NA	1.21	5.98	341	NA	NA	NA	NA	0.78	6.6	30.7	320	96.2	1.08	9.2
27	2020-02-16	0.88	30.97	55	67	NA	42.9	NA	38	0.03	0.5	4.33	NA	NA	6241	NA	52	4	99.7	47.8	5.06	NA	3.6	0.67	0.1	1.5	NA	5.01	57	35.2	6.46	121	0.389	NA	NA	1.22	5.55	268	NA	NA	NA	NA	0.8	11.8	30.4	311	97.7	1.26	18.5
27	2020-02-18	1.57	44	51	86	NA	41.3	NA	52	0.04	0.5	3.17	NA	NA	6878	NA	64	7	97.4	71.9	1.29	0.8	1.8	0.73	0.08	1	NA	3.59	53	28	6.14	122	0.39	NA	NA	1.29	5.4	248	NA	NA	NA	NA	0.98	12.9	31.4	313	100.1	0.75	9.9
27	2020-02-20	0.98	34.39	66	84	NA	43.8	NA	51	0.04	0.5	3.72	NA	NA	7234	NA	33	3	101.1	54.7	0.67	NA	2.5	0.6	0.13	1.8	NA	4.68	51	35.16	5.43	122	0.393	NA	NA	1.11	5.17	232	NA	NA	NA	NA	1.21	17	30.7	312	98.4	0.54	7.6
27	2020-02-22	1.13	35.35	61	84	NA	36.3	NA	54	0.04	0.7	3.69	NA	NA	7767	NA	37	6	99.9	49.7	0.04	NA	1.9	0.7	0.15	3	NA	3.13	46	31.31	NA	119	0.39	NA	NA	1.31	5.01	254	NA	NA	NA	NA	1.03	20	30	305	98.3	0.43	8.4
27	2020-02-25	1.06	36	60	88	NA	41.8	NA	35	0.03	0.5	2.54	NA	NA	8482	NA	42	5	101.7	53.5	0.43	NA	2.1	0.49	0.19	4	NA	3.51	45	34.08	5.12	125	0.4	NA	NA	1.28	5.44	219	NA	NA	NA	NA	1.06	22.4	30.8	312	98.8	0.48	10.1
27	2020-02-27	1.78	45	57	58	NA	38.5	NA	25	0.02	0.5	2.47	NA	NA	8889	NA	45	4	99.7	45.8	0.12	NA	2.1	0.49	0.22	5.2	NA	3.08	44	25.27	5.28	128	0.405	NA	NA	1.32	4.69	227	NA	NA	NA	NA	1.02	24.4	31.5	315	99.9	0.38	9.1
27	2020-02-29	1.41	38	51	14	NA	37.2	NA	22	0.03	0.6	2.47	NA	NA	8992	NA	48	12	100.9	58.1	0	0.83	1.31	0.7	0.18	3.8	NA	3.56	39	27	5.07	123	0.405	NA	NA	1.32	4.9	244	NA	NA	NA	NA	1.31	27.3	30.1	303	99.3	0.64	13.3
28	2020-02-15	1.03	32.91	51	29	NA	36.6	NA	24	0.01	0.2	6.41	NA	NA	8947	3.85	38	1	104.3	107.3	0.2	NA	6.3	3.14	0.09	1.9	20	3.92	48	31.82	5.2	131	0.422	7.76	1.41	1.31	5.59	205	2.13	2.26	7.14	0.64	1.19	23.9	29.1	311	93.6	0.56	11.2
28	2020-02-21	1.39	32	68	32	NA	36.6	NA	19	0.03	0.4	5.55	NA	NA	8620	NA	31	12	107.2	123.4	0	1.38	2.19	2.5	0.08	1.2	11	2.43	37	23	5.52	105	0.343	NA	NA	1.3	4.65	188	NA	NA	NA	NA	1.27	18.3	28.5	305	93.3	0.52	7.5
29	2020-02-14	0.74	31.6	52	61	NA	38	26.9	45	0	0.1	3.47	181.06	30.93	3954	3.9	86	10	96.7	34.7	8.95	NA	4.5	>8	0	0	62	4.35	74	42.45	19.15	125	0.41	5.93	1.21	1.16	3.7	320	2.27	4.19	15.3	1.47	0.49	10.3	28.9	305	94.8	0.17	3.5
29	2020-02-16	0.78	33.24	57	44	NA	39.3	NA	36	0.01	0.1	4.47	NA	NA	4337	NA	58	8	98.8	34.3	1.88	NA	3.8	>8	0	0	62	2.54	71	42.54	11.73	124	0.407	NA	NA	1.24	2.93	262	NA	NA	NA	NA	1.89	22.2	29	304	95.4	0.51	6
29	2020-02-18	1.57	44	39	66	NA	NA	NA	66	0.01	0.1	4.03	NA	NA	4139	NA	44	14	96.9	44.7	0	1.09	3.2	NA	0.01	0.1	25	NA	90	28	7.81	122	0.388	NA	NA	1.21	3.26	265	NA	NA	NA	NA	2.16	26.3	30.4	315	96.5	0.52	6.3
29	2020-02-20	1.38	41	53	65	NA	37.3	NA	52	0.01	0.1	3.72	NA	NA	4162	NA	33	6	99.7	36.5	0.6	NA	3.4	3.01	0.04	0.6	42	2.43	107	29.73	5.95	125	0.404	NA	NA	1.06	3.75	205	NA	NA	NA	NA	2.29	32.2	29.5	309	95.4	0.46	6.5
29	2020-02-22	0.96	32.59	51	51	NA	39.1	NA	49	0.02	0.2	3.51	NA	NA	4026	NA	33	10	97.3	38.3	2.26	NA	4	1.81	0.1	1.5	59	2.5	94	33.8	7.21	111	0.371	NA	NA	1.23	4.56	200	NA	NA	NA	NA	1.59	23.3	28.8	299	96.4	0.7	10.3
29	2020-02-23	NA	NA	NA	NA	NA	NA	NA	NA	0.01	0.2	NA	NA	NA	NA	NA	NA	NA	NA	NA	3.9	NA	NA	NA	0.08	1.3	69	NA	NA	NA	NA	118	0.412	NA	NA	NA	NA	NA	NA	NA	NA	NA	1.53	24.6	27.4	286	95.6	0.55	8.8
29	2020-02-24	1.82	45	49	46	NA	45.6	NA	38	0.01	0.2	2.33	NA	NA	3578	NA	36	10	97.6	33.8	9.22	NA	4.6	0.96	0.07	1	77	3.56	88	24.69	8.4	99	0.333	NA	NA	1.22	4.34	244	NA	NA	NA	NA	1.64	24.6	29.1	298	97.5	0.94	14.1
29	2020-02-26	0.88	38	57	14	NA	45.5	NA	39	0.02	0.3	2.97	NA	NA	4363	NA	46	20	98.5	48.4	3.8	0.99	5.03	NA	0.1	1.7	NA	4.84	107	43	9.01	114	0.383	NA	NA	1.13	3.39	243	NA	NA	NA	NA	1.53	26.2	29.1	297	97.7	0.45	7.7
3	2020-01-24	1.71	36	39	38	NA	43.5	NA	79	0.01	0.1	5.69	NA	NA	4011	NA	140	12	98.1	74.4	5.2	0.98	4.17	NA	0	0	54	3.62	22	21	7.47	123	0.373	NA	NA	1.39	4.04	487	NA	NA	NA	NA	0.44	7.2	31.1	330	94.2	0.14	2.4
3	2020-01-27	2.06	42	32	38	NA	51.3	NA	55	0	0	4.81	NA	NA	3947	NA	86	8	99.2	60.3	13.3	NA	14.1	NA	0	0	13	3.37	25	20.34	7.09	105	0.251	NA	NA	1.1	3.54	441	NA	NA	NA	NA	0.45	11.2	430	430	110	0.06	1.5
3	2020-01-29	0.53	21.38	30	30	NA	47.1	NA	45	NA	NA	4.1	NA	NA	3386	NA	70	9	95.2	51.5	9.51	NA	18.2	0.86	NA	NA	NA	3.81	24	40.64	8.24	NA	NA	NA	NA	1.05	3.17	351	NA	NA	NA	NA	NA	NA	NA	NA	NA	NA	NA
3	2020-02-04	1.15	39	36	14	NA	38.4	NA	18	0.04	1	3.38	NA	NA	3700	NA	33	10	99.7	54.6	0.67	0.92	5	1.05	0.01	0.1	NA	3.53	25	34	7	103	0.32	NA	NA	1.23	5.16	266	NA	NA	NA	NA	0.99	23.5	33.5	321	104.4	0.21	5
30	2020-01-24	NA	NA	NA	NA	NA	NA	NA	NA	0.04	0.9	NA	NA	NA	NA	NA	NA	NA	NA	NA	NA	NA	NA	NA	0.03	0.6	NA	NA	NA	NA	NA	142	0.449	NA	NA	NA	NA	NA	NA	NA	NA	NA	1.29	27.7	28.7	316	90.9	0.36	7.7
30	2020-01-28	1.22	39	83	37	NA	50.3	NA	28	0.01	0.4	5.41	NA	NA	6829	NA	65	7	101.5	80.2	0.52	NA	2.13	NA	0.01	0.3	7	3.4	177	32	5.52	140	0.438	NA	NA	1.17	4.28	171	NA	NA	NA	NA	1.06	36.3	30.5	320	95.3	0.4	13.7
30	2020-02-01	1.14	41	89	9	NA	50	NA	66	0.01	0.3	3.21	NA	NA	6220	NA	52	10	98.3	81.7	1.5	NA	2.14	0.05	0.02	0.4	NA	3.92	130	36	6.14	130	0.4	NA	NA	1.14	3.72	199	NA	NA	NA	NA	1.52	40.1	30.5	325	93.8	0.48	12.7
30	2020-02-10	1.37	39.73	80	64	NA	42.8	NA	39	0.02	0.4	2.83	NA	NA	6800	NA	43	4	106.6	42.9	0	0.9	1.3	0.07	0.21	3.9	NA	2.28	164	28.99	5.72	125	0.396	NA	NA	1.24	4.59	165	NA	NA	NA	NA	1.7	31.5	30.4	316	96.2	0.4	7.4
31	2020-02-07	NA	NA	NA	NA	NA	NA	NA	NA	0	0	NA	NA	NA	NA	NA	NA	NA	NA	NA	NA	NA	NA	NA	0.05	0.2	NA	NA	NA	NA	NA	141	0.431	NA	NA	NA	NA	NA	NA	NA	NA	NA	3.27	14.8	29.1	327	88.9	1.61	7.3
31	2020-02-14	NA	NA	NA	NA	NA	NA	NA	NA	0.04	0.5	NA	NA	NA	NA	NA	NA	NA	NA	NA	NA	NA	NA	NA	0.17	1.9	NA	NA	NA	NA	NA	144	0.482	NA	NA	NA	NA	NA	NA	NA	NA	NA	2.13	25	28.7	299	96	0.52	6.1
31	2020-02-16	0.76	30.73	89	17	NA	50.9	NA	27	0.01	0.3	1.88	NA	NA	NA	4.31	27	12	99.4	39.4	1.82	NA	2.4	0.7	0.1	2.3	73	4.18	50	40.59	6.03	114	0.376	NA	1.33	1.25	4.12	232	2.62	NA	NA	NA	1.38	31.6	29.4	302	97.3	0.41	9.5
31	2020-02-23	1.83	44	77	24	NA	43.3	NA	35	0.01	0.3	2.62	NA	NA	NA	NA	30	10	103.2	55.6	0	0.95	1.09	0.37	0.04	1.2	NA	3.42	32	24	5.6	111	0.359	NA	NA	1.24	4.51	200	NA	NA	NA	NA	1.75	58.4	30.3	309	97.8	0.29	9.4
31	2020-02-28	1.25	42	212	209	NA	46.3	NA	276	0.01	0.4	2.64	NA	NA	NA	NA	22	7	98.6	43.9	0.38	NA	3.8	0.58	0.07	3	NA	3.15	227	33.5	5.57	171	0.552	NA	NA	1.06	4.21	314	NA	NA	NA	NA	1.2	52.2	28	310	90.3	0.12	5.2
31	2020-03-01	0.88	38	189	130	NA	NA	NA	93	0.01	0.4	NA	NA	NA	6663	NA	39	21	NA	NA	NA	NA	1.65	NA	0.11	3	NA	NA	213	43	NA	123	0.403	NA	NA	NA	NA	241	NA	NA	NA	NA	1.82	50	29.4	305	96.4	0.22	6
32	2020-02-02	NA	NA	NA	NA	NA	NA	NA	NA	0.01	0.3	NA	NA	NA	NA	NA	NA	NA	NA	NA	NA	NA	NA	NA	0.03	1	NA	NA	NA	NA	NA	74	0.317	NA	NA	NA	NA	NA	NA	NA	NA	NA	1.15	36.9	17.2	233	73.5	0.3	9.6
32	2020-02-17	1.74	39.97	35	11	54	38.9	NA	23	0	0.1	2.38	NA	NA	9491	NA	26	1	102.6	37.8	0	0.7	3.5	0.28	0.03	1.1	NA	1.53	14	22.91	4.59	64	0.239	NA	NA	1.35	4.04	155	NA	NA	NA	NA	1.18	38.4	19.5	267	73	0.3	9.6
32	2020-02-18	NA	NA	NA	NA	NA	NA	NA	NA	NA	NA	NA	NA	NA	NA	NA	NA	NA	NA	NA	NA	NA	NA	NA	NA	NA	NA	NA	NA	NA	NA	NA	NA	NA	NA	NA	NA	NA	NA	NA	NA	NA	NA	NA	NA	NA	NA	NA	NA
32	2020-02-19	NA	NA	NA	NA	NA	NA	NA	NA	NA	NA	NA	NA	NA	NA	NA	NA	NA	NA	NA	NA	NA	NA	NA	NA	NA	NA	NA	NA	NA	NA	NA	NA	NA	NA	NA	NA	NA	NA	NA	NA	NA	NA	NA	NA	NA	NA	NA	NA
32	2020-02-21	NA	NA	NA	NA	NA	NA	NA	NA	0	0.1	NA	NA	NA	NA	NA	NA	NA	NA	NA	NA	NA	NA	NA	0.03	1	NA	NA	NA	NA	NA	83	0.303	NA	NA	NA	NA	NA	NA	NA	NA	NA	1.32	38.2	21.4	273	78.4	0.32	9.3
32	2020-02-24	1.34	38.49	29	11	NA	39.1	NA	17	0	0.1	3.12	NA	NA	9424	NA	NA	NA	100.4	35.2	0.59	0.6	1.8	0.17	0.05	1.3	NA	2.01	17	28.66	4.48	82	0.3	NA	NA	1.37	4.36	NA	NA	NA	NA	NA	1.14	33	21.7	273	79.6	0.28	8.2
33	2020-02-06	NA	NA	NA	NA	NA	NA	NA	NA	0.02	0.3	NA	NA	NA	NA	NA	NA	NA	NA	NA	NA	NA	NA	NA	0.11	1.9	NA	NA	NA	NA	NA	154	0.496	NA	NA	NA	NA	NA	NA	NA	NA	NA	1.15	20.1	31.8	310	102.3	0.44	7.7
33	2020-02-10	1.57	36	57	30	NA	49.1	NA	36	0.02	0.4	2.87	NA	NA	4397	NA	82	5	105.5	49.8	5.53	NA	6.2	3.02	0.09	1.4	49	3.95	58	22.86	6.37	118	0.348	NA	NA	1.22	3.22	259	NA	1.88	7.65	1.27	0.69	10.6	33.1	337	98	0.55	8.4
33	2020-02-16	1.17	26.9	55	71	NA	30.2	NA	42	0.01	0.1	7.11	NA	NA	4332	NA	68	11	98.2	41	0.03	NA	10.8	3.36	0	0	NA	1.35	40	22.97	5.09	110	0.343	NA	NA	1.16	3.73	264	NA	NA	NA	NA	0.38	4.7	30.6	320	95.7	0.64	8.1
33	2020-02-17	NA	NA	NA	NA	NA	NA	NA	NA	0.01	0.1	NA	NA	NA	NA	NA	120	31	NA	NA	NA	NA	NA	NA	0	0	NA	NA	NA	NA	NA	103	0.339	NA	NA	NA	NA	310	NA	NA	NA	NA	0.39	3.9	28.6	304	94.2	0.27	2.7
33	2020-02-19	2.27	34	46	60	NA	37.7	NA	18	0.01	0.1	5.25	NA	NA	NA	NA	68	26	98.4	68.2	0	1.24	7.82	2	0.22	3.3	NA	1.91	36	15	NA	105	0.328	NA	NA	1.07	3.6	246	NA	NA	NA	NA	0.72	11	30.6	319	95.9	0.51	7.8
33	2020-02-23	1.29	27	55	36	NA	NA	NA	14	0.01	0.1	4.24	NA	NA	4225	NA	NA	NA	100.5	64.7	NA	0.94	4.83	1.35	0.11	2	NA	NA	35	21	NA	94	0.298	NA	NA	1.24	3.61	NA	NA	NA	NA	NA	0.82	14.7	30.9	314	98.4	0.46	8.3
33	2020-02-26	1.24	31	59	29	NA	NA	NA	13	0.01	0.3	3.51	NA	NA	4863	NA	65	16	105.7	70.8	0	0.97	4.9	1.41	0.09	1.9	NA	NA	33	25	5.12	99	0.313	NA	NA	1.41	3.48	226	NA	NA	NA	NA	0.78	16.4	31.1	316	98.5	0.31	6.5
33	2020-02-29	1.32	33	62	22	NA	NA	NA	21	0.03	0.5	2.69	NA	NA	5571	NA	46	13	104.1	69.3	0	0.97	4.81	0.94	0.12	2	NA	NA	29	25	NA	106	0.343	NA	NA	1.27	4.26	215	NA	NA	NA	NA	0.91	15.3	30.7	309	99.5	0.35	5.9
34	2020-01-30	NA	NA	NA	NA	NA	NA	NA	NA	0.02	0.2	NA	NA	NA	NA	NA	NA	NA	NA	NA	NA	NA	NA	NA	0.01	0.1	NA	NA	NA	NA	NA	149	0.516	NA	NA	NA	NA	NA	NA	NA	NA	NA	1.95	17.8	28.1	289	97.2	0.68	6.2
34	2020-02-04	1.44	39	36	26	NA	48.8	NA	43	0.01	0.3	2.47	NA	NA	NA	2.14	198	25	100.1	47.5	1.95	NA	2.69	0.28	0.01	0.2	25	3.78	21	27	5.94	123	0.395	NA	1.29	1.21	3.7	487	0.69	NA	NA	NA	1.17	28.8	30.1	311	96.7	0.25	6.2
34	2020-02-08	1.62	42	34	19	NA	36.5	NA	27	0.03	0.6	2.3	NA	NA	NA	NA	56	5	100.7	34.5	2.19	0.7	2.6	1.88	0.1	2	19	4.31	18	25.87	5.64	114	0.383	NA	NA	1.23	4.03	323	NA	NA	NA	NA	1.46	28.9	29.9	298	100.2	0.49	9.7
34	2020-02-14	1.82	44	41	20	NA	37.5	NA	24	0.02	0.3	3.52	NA	NA	NA	NA	51	7	98.8	31.7	0	0.7	1.8	1.77	0.08	1.3	NA	2.92	19	24.13	5.29	124	0.4	NA	NA	1.22	5.18	258	NA	NA	NA	NA	1.87	28.5	29.9	309	96.6	0.5	7.6
35	2020-01-23	NA	NA	NA	NA	NA	NA	NA	NA	0.04	0.4	NA	NA	NA	NA	NA	NA	NA	NA	NA	NA	NA	NA	NA	0.14	1.5	NA	NA	NA	NA	NA	150	0.509	NA	NA	NA	NA	NA	NA	NA	NA	NA	2.62	28.6	27.3	295	92.5	0.38	4.1
35	2020-01-28	NA	NA	NA	NA	NA	NA	NA	NA	0.02	0.3	NA	NA	NA	NA	NA	NA	NA	NA	NA	NA	NA	NA	NA	0.03	0.5	NA	NA	NA	NA	NA	158	0.503	NA	NA	NA	NA	NA	NA	NA	NA	NA	0.98	16.5	29.4	315	93.6	0.52	8.8
35	2020-01-31	NA	NA	NA	NA	NA	NA	NA	NA	0.01	0.2	NA	NA	NA	NA	NA	NA	NA	NA	NA	NA	NA	NA	NA	0.01	0.2	NA	NA	NA	NA	NA	156	0.507	NA	NA	NA	NA	NA	NA	NA	NA	NA	1.06	18.8	27	308	87.7	0.51	9
35	2020-02-04	1.77	39	72	30	NA	57.1	NA	41	0.01	0.2	2.64	NA	NA	NA	2.28	202	28	100.7	68.1	2.55	0.83	2.45	0.13	0.01	0.2	37	3.29	43	22	5.54	138	0.44	NA	1.2	1.24	4.17	317	1.16	NA	NA	NA	1.36	33.4	28.9	314	92.1	0.46	11.1
35	2020-02-08	1.65	40	69	40	NA	47.2	NA	39	0.02	0.5	2.82	NA	NA	NA	3.07	72	7	105.4	59.9	0.97	NA	3	0.21	0.11	2.3	NA	3.53	46	24.18	5.24	136	0.432	NA	1.2	1.31	4.91	299	1.76	NA	NA	NA	1.59	34.8	29	315	92.1	0.45	9.8
35	2020-02-14	1.72	41	76	37	NA	52.3	NA	22	0.02	0.3	2.65	NA	NA	NA	NA	55	12	101.8	63.4	0.04	NA	2.4	0.13	0.07	1	NA	2.98	37	23.89	4.67	137	0.431	NA	NA	1.2	5.34	199	NA	NA	NA	NA	1.62	22.6	29.1	318	91.5	0.53	7.3
35	2020-02-19	1.21	35	77	65	NA	42.8	NA	34	0.02	0.3	3.03	NA	NA	NA	NA	54	22	102.5	85.9	0	1.18	2.52	0.13	0.08	1.4	NA	2.42	36	29	5.01	146	0.467	NA	NA	1.22	4.87	220	NA	NA	NA	NA	1.41	25	28.8	313	92.1	0.41	7.4
36	2020-02-13	NA	NA	NA	NA	NA	NA	NA	NA	0	0.1	NA	NA	NA	NA	NA	NA	NA	NA	NA	NA	NA	NA	NA	0.01	0.1	NA	NA	NA	NA	NA	147	0.427	NA	NA	NA	NA	NA	NA	NA	NA	NA	3.1	44.8	33	344	95.9	0.74	10.7
36	2020-02-16	1.25	37.12	65	10	NA	46.9	NA	24	0.01	0.2	5.12	NA	NA	NA	2.93	33	8	101.6	57.3	2	1	3.9	0.15	0.01	0.1	29	3.85	79	29.79	7.03	124	0.388	NA	1.31	1.13	4.66	185	1.48	NA	NA	NA	1.38	25.8	33.1	320	103.6	0.68	12.6
36	2020-02-23	1.62	39	89	40	NA	37.7	NA	51	0.01	0.2	5.67	NA	NA	NA	NA	27	7	102.1	65.9	0.08	NA	5.89	0.34	0.05	1	NA	3.95	126	24	NA	89	0.275	NA	NA	1.23	3.89	183	NA	NA	NA	NA	1.46	29.2	32.3	323	99.9	0.48	9.7
36	2020-02-24	NA	NA	NA	NA	NA	NA	NA	NA	0.01	0.2	NA	NA	NA	NA	NA	NA	NA	NA	NA	NA	NA	NA	NA	0.03	0.6	NA	NA	NA	NA	NA	88	0.277	NA	NA	NA	NA	NA	NA	NA	NA	NA	1.44	28.2	31.9	317	100.5	0.51	10
36	2020-02-28	1.83	43	81	20	NA	37.5	NA	21	0.01	0.2	4.28	NA	NA	NA	NA	42	3	99.7	51.9	0.12	0.9	5.8	0.46	0.03	0.6	NA	2.57	97	23.44	6.93	139	0.437	NA	NA	1.14	3.58	192	NA	NA	NA	NA	1.17	22.9	30.5	318	96	0.25	4.9
37	2020-02-12	NA	NA	NA	NA	NA	NA	NA	NA	0	0	NA	NA	NA	NA	NA	NA	NA	NA	NA	NA	NA	NA	NA	0.03	0.6	NA	NA	NA	NA	NA	176	0.517	NA	NA	NA	NA	NA	NA	NA	NA	NA	2.78	48.6	33.3	340	97.8	0.56	9.8
37	2020-02-22	1.51	41.47	67	65	NA	34.3	NA	59	0.01	0.1	2.64	NA	NA	9137	NA	162	9	100.9	44.4	0.7	NA	3.6	0.43	0.03	0.4	47	3.85	25	27.52	6.33	151	0.467	NA	NA	1.28	4.07	252	NA	1.67	7.3	1.35	1.76	29.6	33.5	324	103.3	0.4	6.7
37	2020-02-26	1.29	40	62	14	NA	NA	NA	26	0.02	0.2	2.84	NA	NA	8746	NA	95	19	102.4	55.6	2.5	0.67	4.05	0.8	0.02	0.2	NA	NA	29	31	7.01	143	0.428	NA	NA	1.18	4.45	239	NA	NA	NA	NA	1.8	18.6	35.1	335	104.9	0.78	8.1
37	2020-02-29	1.14	42	59	22	NA	NA	NA	40	0.02	0.3	2.07	NA	NA	9295	NA	137	15	103	51.2	2.35	0.74	3.4	0.68	0.07	1	28	NA	30	37	6.21	145	0.447	NA	NA	1.36	4.8	238	NA	NA	NA	NA	2.05	30	33.9	324	104.8	0.33	4.8
38	2012-10-06	2.08	43	NA	15	NA	NA	NA	16	NA	NA	4	NA	NA	NA	NA	NA	NA	NA	74	NA	NA	5.68	NA	NA	NA	NA	NA	NA	20.7	8.42	NA	NA	NA	NA	NA	NA	NA	NA	NA	NA	NA	NA	NA	NA	NA	NA	NA	NA
38	2013-03-08	2.03	42.6	NA	14	NA	NA	NA	15	NA	NA	5.1	NA	NA	NA	4.28	NA	NA	NA	69.3	NA	NA	3.46	NA	NA	NA	NA	NA	NA	21	8.33	122	0.445	NA	1.2	NA	NA	NA	1.66	NA	NA	NA	NA	NA	28.6	274	104.5	NA	NA
38	2015-05-25	1.94	43.17	NA	14	NA	NA	NA	12	0.071	1.07	3.75	NA	NA	NA	4.31	NA	NA	100.6	77.2	NA	NA	3.2	NA	0.13	1.98	NA	NA	NA	22.2	6.17	144	0.425	NA	0.93	1.09	4	NA	2.22	NA	NA	NA	1.94	29.4	30.7	338	90.8	0.468	7.08
38	2018-03-16	1.45	41.17	48	14	NA	NA	NA	18	0.05	0.7	5.16	NA	NA	NA	5.02	NA	NA	NA	77.9	NA	NA	1.4	NA	0.14	2.1	NA	NA	35	28.32	10.57	154	0.464	NA	1.13	NA	NA	NA	2.92	NA	NA	NA	2.24	32.6	31.8	332	95.6	0.3	4.3
38	2020-02-01	1.8	45	55	15	NA	NA	NA	18	0.04	0.7	4.98	NA	NA	NA	4.35	NA	NA	NA	72.9	0.4	NA	1.64	NA	0.09	1.5	NA	NA	31	25	8.97	146	0.469	NA	1.51	NA	NA	NA	2.18	NA	NA	NA	1.18	19.9	32.8	311	105.6	0.42	7.1
38	2020-02-09	1.71	36	49	30	NA	57	NA	59	0.02	0.6	7.8	NA	NA	4687	NA	217	25	96.7	102.4	6.56	NA	4.31	0.91	0	0	16	3.51	37	21	16.17	131	0.414	NA	NA	1.22	4.06	788	NA	NA	NA	NA	0.53	15.7	32.1	315	101.8	0.07	2.2
38	2020-02-11	1.68	37	62	33	NA	51.5	NA	58	0.03	1.6	5.78	NA	NA	4816	NA	216	19	100.7	63.5	6.03	NA	5.46	2.23	0	0.1	NA	3.17	39	22	20.99	137	0.426	NA	NA	1.28	4.25	984	NA	NA	NA	NA	0.28	18.5	32.4	321	100.9	0.08	5.1
38	2020-02-12	1.47	35	69	44	NA	43.8	NA	14	0.02	0.3	9.25	NA	NA	4587	NA	243	6	105.9	40.9	5.05	0.9	3	>8	0	0	NA	2.25	41	23.81	24.62	112	0.353	NA	NA	1.21	3.16	817	NA	NA	NA	NA	0.36	4.9	32.1	317	101.2	0.42	5.8
38	2020-02-13	0.8	28.29	69	38	NA	42	NA	13	0.01	0.1	7.71	NA	NA	5164	NA	187	13	101.8	46.8	2.55	1	6.7	>8	0	0	NA	1.17	46	35.48	19.43	115	0.378	NA	NA	1.19	3.46	755	NA	NA	NA	NA	0.38	5	29.3	304	96.2	0.25	3.3
38	2020-02-14	1.41	38	64	40	NA	36.5	NA	21	0.03	0.5	8.55	NA	NA	5127	NA	83	15	99.9	38.7	1.04	1.1	5.1	>8	0.01	0.1	NA	2.19	58	27.04	24.65	120	0.379	NA	NA	1.17	3.96	677	NA	NA	NA	NA	0.33	4.5	32.2	317	101.5	0.34	4.7
38	2020-02-15	1.72	42	54	58	NA	34.5	NA	52	0.04	0.5	10.95	NA	NA	5053	NA	102	12	100.4	50.8	0.46	1.4	4.3	7.18	0	0	NA	1.59	49	24.41	23.75	125	0.405	NA	NA	1.15	4.22	587	NA	NA	NA	NA	0.4	5.2	31.7	309	102.4	0.29	3.7
38	2020-02-17	1.51	41	54	44	NA	38.2	NA	35	0.03	0.4	12.1	NA	NA	4473	NA	86	7	102.2	53.4	3.34	1.1	3.8	5.03	0.09	1.3	NA	2.19	52	27.19	7.08	119	0.39	NA	NA	1.27	4.87	588	NA	NA	NA	NA	0.54	7.9	31.4	306	102.6	0.16	2.4
38	2020-02-19	1.68	42	49	33	NA	43.4	NA	26	0.02	0.3	9.08	NA	NA	3807	NA	67	10	101.2	61.2	4.96	NA	4.55	3.55	0.05	0.8	NA	4.22	87	25	5.25	108	0.352	NA	NA	1.17	4.17	561	NA	NA	NA	NA	0.35	5.5	31.5	307	102.6	0.16	2.5
38	2020-02-20	0.98	30.85	79	31	NA	41	NA	40	0.03	0.4	8.04	NA	NA	3136	NA	79	5	100.4	42.7	8.14	0.9	4.3	3.67	0.04	0.6	NA	4.4	126	31.45	13.32	98	0.319	NA	NA	1.08	3.78	483	NA	NA	NA	NA	0.43	6.5	31.4	306	102.5	0.23	3.5
38	2020-02-21	0.84	31	89	44	NA	39.2	NA	57	0.02	0.5	8.5	NA	NA	3314	NA	288	18	103.5	67	5.86	NA	4.71	5.97	0.07	1.2	NA	4.44	152	37	10.44	110	0.346	NA	NA	1.25	4.06	514	NA	NA	NA	NA	0.28	5.2	32.4	318	102	0.2	3.8
38	2020-02-22	0.95	31.47	92	29	NA	39.4	NA	35	0.04	0.6	7.4	NA	NA	2867	NA	123	6	102.3	45	8.28	0.9	4.4	>8	0.05	0.8	NA	3.4	127	33.21	4.97	100	0.329	NA	NA	1.25	3.54	479	NA	NA	NA	NA	0.63	10.5	31	303	102.2	0.22	3.7
38	2020-02-23	1.32	41	129	49	NA	42.6	NA	58	0.03	0.4	5.45	NA	NA	3051	NA	73	11	102.3	61.8	6.35	NA	3	>8	0.03	0.3	103	4.79	161	31	12.42	98	0.324	NA	NA	1.25	3.89	556	NA	NA	NA	NA	0.69	8.1	30.8	302	102	0.17	2
38	2020-02-24	0.8	33	123	35	NA	46.6	NA	37	0.02	0.2	7.74	NA	NA	2832	NA	40	6	103.1	39.4	15	0.9	4.8	6.11	0.01	0.1	NA	4.03	130	41.01	16.65	98	0.322	NA	NA	1.27	3.34	445	NA	NA	NA	NA	0.77	8.8	30.8	306	100.7	0.1	1.1
38	2020-02-25	0.96	36	126	34	NA	41.4	NA	18	0.02	0.3	8.23	NA	NA	2905	NA	30	8	101.2	42.9	8.25	1	4.8	6.99	0	0	NA	4.31	113	37.64	19.94	93	0.302	NA	NA	1.28	5.11	428	NA	NA	NA	NA	0.71	8.4	31.2	309	101	0.29	3.4
39	2020-02-08	NA	NA	NA	NA	NA	NA	NA	NA	0	0	NA	NA	NA	NA	NA	NA	NA	NA	NA	NA	NA	NA	NA	0.04	0.8	NA	NA	NA	NA	NA	134	0.403	NA	NA	NA	NA	NA	NA	NA	NA	NA	0.56	11.9	33.1	332	100	0.2	4.2
39	2020-02-14	NA	NA	NA	NA	NA	NA	NA	NA	0	0.1	NA	NA	NA	NA	NA	NA	NA	NA	NA	NA	NA	NA	NA	0	0	NA	NA	NA	NA	NA	117	0.363	NA	NA	NA	NA	NA	NA	NA	NA	NA	0.42	22.5	34	322	105.8	0.12	6.5
39	2020-02-15	1.71	42	27	30	NA	40	NA	34	0.01	0.1	2.3	NA	NA	4911	2.99	46	6	99.3	33.1	1.1	0.7	3.7	0.23	0	0	42	3.37	25	24.62	5.35	111	0.346	3.08	1.61	1.26	3.42	257	1.31	NA	NA	NA	0.53	8.3	33.9	320	105.7	0.17	2.6
39	2020-02-21	1.17	35	42	84	NA	35.9	NA	51	0.01	0.3	2.5	NA	NA	6097	NA	33	12	100.1	51.1	0	NA	2.17	0.32	0.02	0.6	46	2.54	35	30	5.48	104	0.329	NA	NA	1.23	4.39	268	NA	NA	NA	NA	0.79	30.1	33.4	317	105.4	0.28	10.8
39	2020-02-24	1.47	41	82	53	NA	34.9	NA	39	0.03	0.1	2.3	NA	NA	5588	NA	37	21	100.5	38.6	0.69	0.8	2.8	0.18	0.01	0	27	2.4	32	27.88	4.93	109	0.35	NA	NA	1.27	3.61	357	NA	NA	NA	NA	1.1	6	33.6	311	107.8	0.3	1.7
4	2020-01-24	2.35	47	56	38	NA	44	NA	84	0.01	0.2	4.64	NA	NA	5783	NA	137	9	100.8	73.8	3.3	NA	2.13	NA	0	0.1	40	3.88	17	20	5.56	108	0.326	NA	NA	1.39	4.38	241	NA	NA	NA	NA	0.92	26.8	29	330	87.8	0.34	9.8
4	2020-01-27	1.6	41	58	24	NA	43.8	NA	40	0	0	3.32	NA	NA	7029	NA	77	4	103.5	59.1	2.51	1.3	5.4	NA	0	0	46	2.08	17	25.62	5.48	107	0.336	NA	NA	1.23	4.06	215	NA	NA	NA	NA	0.9	25.1	30.1	318	94.4	0.24	6.7
41	2020-02-01	NA	NA	NA	NA	NA	NA	NA	NA	0.04	0.7	NA	NA	NA	NA	NA	NA	NA	NA	NA	NA	NA	NA	NA	0.03	0.6	NA	NA	NA	NA	NA	157	0.553	NA	NA	NA	NA	NA	NA	NA	NA	NA	2.3	42.4	28.1	284	99.1	0.78	14.4
41	2020-02-04	1.52	41	81	28	NA	44.3	NA	37	0.02	0.4	3.04	NA	NA	NA	3.9	133	15	97.7	60.4	0	0.88	1.59	0.16	0.01	0.3	19	3.59	21	27	6.82	150	0.472	NA	1.4	1.2	4.36	262	2.03	NA	NA	NA	1.39	37.8	30.5	318	95.9	0.38	10.2
41	2020-02-08	1.58	41	66	45	NA	43.2	NA	59	0.02	0.6	3.96	NA	NA	NA	NA	135	9	93.8	62.9	2.36	NA	2.3	0.24	0.01	0.2	8	3.78	27	25.96	6.98	146	0.458	NA	NA	1.18	5.12	384	NA	NA	NA	NA	1.26	38.1	31.1	319	97.6	0.31	9.2
41	2020-02-11	1.62	39	67	83	NA	42.4	NA	66	0.01	0.4	2.33	NA	NA	NA	NA	110	23	91.2	67.3	3.39	0.82	2.45	0.26	0.02	0.5	NA	3.81	60	24	NA	136	0.426	NA	NA	1.23	3.74	523	NA	NA	NA	NA	0.92	26.1	30.3	320	94.7	0.34	9.8
41	2020-02-17	1.07	33.42	92	157	NA	31.5	NA	36	0.03	0.4	5.48	NA	NA	NA	NA	51	4	96.7	42.3	0.47	NA	2.9	0.39	0	0	NA	2.22	126	31.2	15.32	137	0.426	NA	NA	1.26	5.03	284	NA	NA	NA	NA	1.85	22.3	30.4	321	94.6	0.59	7.1
41	2020-02-18	NA	NA	NA	NA	NA	NA	NA	NA	NA	NA	NA	NA	NA	NA	NA	NA	NA	NA	NA	NA	NA	NA	NA	NA	NA	NA	NA	NA	NA	14.52	NA	NA	NA	NA	NA	NA	NA	NA	NA	NA	NA	NA	NA	NA	NA	NA	NA	NA
41	2020-02-26	1.37	41	73	14	NA	35.2	NA	20	0.03	0.4	3.51	NA	NA	NA	5.34	43	13	99.5	68.3	0.23	1.03	2.28	0.5	0.08	1.2	NA	4.31	63	30	7.36	135	0.419	NA	1.54	1.48	5.27	232	2.81	NA	NA	NA	1.42	19.9	31.2	323	96.6	1.28	18
42	2020-01-31	NA	NA	NA	NA	NA	NA	NA	NA	0.02	0.2	NA	NA	NA	NA	NA	NA	NA	NA	NA	NA	NA	NA	NA	0.04	0.3	NA	NA	NA	NA	NA	133	0.465	NA	NA	NA	NA	NA	NA	NA	NA	NA	1.06	8.3	26.7	286	93.2	0.31	2.4
42	2020-02-03	1.74	39	123	26	38	71	28.1	53	0.03	0.2	2.32	132.15	37.96	5087	4.27	146	12	90.1	38.3	24.05	NA	4.7	0.95	0	0	42	5.45	69	22.45	15.63	120	0.383	5.53	1.61	1.18	3.49	592	2.06	1.84	5.49	0.74	0.57	2.9	28.8	314	91.6	0.19	1
42	2020-02-04	0.74	26	104	5	NA	NA	NA	6	0.01	0.1	4.23	NA	NA	4715	NA	86	19	99.3	53	6.64	0.98	3.69	NA	0.25	3.4	72	NA	59	35	25.54	101	0.342	NA	NA	1.19	2.84	633	NA	NA	NA	NA	0.15	2.1	26	295	87.9	0.19	2.6
42	2020-02-06	0.75	27	82	14	NA	44	NA	29	0.02	0.5	3.86	NA	NA	5496	NA	77	18	97.4	44.7	2.34	1.08	2.91	NA	0	0	24	2.9	59	36	18.72	113	0.359	NA	NA	1.24	2.7	616	NA	NA	NA	NA	0.18	3.9	29	315	92.2	0.17	3.7
42	2020-02-08	1.43	36	57	45	NA	38.2	NA	54	0.01	0.2	7.53	NA	NA	3414	3.3	48	18	94.8	58.4	4.35	NA	3	1.74	0.05	0.8	19	2.92	52	25.2	7.03	132	0.422	6.77	1.51	1.08	2.38	709	1.49	NA	NA	NA	0.67	10.6	29.1	312	93.4	0.09	1.4
42	2020-02-09	NA	NA	NA	NA	NA	NA	NA	NA	0.04	0.5	NA	NA	NA	NA	NA	NA	NA	90.2	NA	NA	NA	NA	NA	0.15	1.9	NA	NA	NA	NA	NA	128	0.415	NA	NA	1.15	2.62	NA	NA	NA	NA	NA	0.9	11.5	28.8	309	93.1	0.13	1.7
42	2020-02-12	1.35	37	69	19	NA	59	NA	47	0.05	0.6	2.4	NA	NA	4789	NA	20	3	96	37.1	9.62	NA	4.9	0.39	0.11	1.4	64	2.02	61	27.48	5.93	104	0.348	NA	NA	1.24	3.86	372	NA	NA	NA	NA	0.87	11.3	28.4	300	94.8	0.54	7
42	2020-02-14	0.98	31.49	68	22	NA	60.2	NA	22	0.06	0.9	2.3	NA	NA	4502	NA	33	4	96	41.8	8.55	NA	5	0.42	0.07	0.9	76	4.68	59	32.27	5.53	98	0.322	NA	NA	1.09	4.35	361	NA	NA	NA	NA	1.14	15.8	28.6	304	94.2	0.56	7.8
42	2020-02-15	NA	NA	NA	NA	NA	NA	NA	NA	0.06	1.1	NA	NA	NA	NA	NA	NA	NA	NA	NA	NA	NA	NA	NA	0.07	1.2	NA	NA	NA	NA	NA	97	0.32	NA	NA	NA	NA	NA	NA	NA	NA	NA	0.84	14.8	28.6	304	94.2	0.36	6.3
42	2020-02-16	1.04	32.18	84	21	NA	66.8	NA	42	0.07	1.3	1.25	NA	NA	4689	NA	40	3	98.8	36.7	4.23	NA	5	0.62	0.08	1.4	103	4.14	48	31.01	6.33	90	0.3	NA	NA	1.12	3.32	393	NA	NA	NA	NA	1.17	21.5	28	300	93.4	0.44	8.1
42	2020-02-18	1.95	41	51	32	NA	58.5	NA	53	0.07	1.4	2.3	NA	NA	5596	NA	41	10	97.2	45.4	1.27	0.97	3.84	1.06	0.11	2.3	100	2.79	38	21	7.81	88	0.287	NA	NA	1.12	3.29	383	NA	NA	NA	NA	1.03	21.3	28.6	305	93.7	0.46	9.4
42	2020-02-20	1.36	37.2	83	44	NA	67.1	NA	91	0.07	1.3	2.4	NA	NA	5950	NA	33	5	100	34.9	1.07	NA	4.8	1.09	0.19	3.8	100	4.35	37	27.45	7.02	90	0.293	NA	NA	0.99	3.01	405	NA	NA	NA	NA	1.22	24.6	28.7	307	93.4	0.47	9.4
42	2020-02-22	1.35	36.9	91	37	NA	50.8	NA	72	0.07	1	2.3	NA	NA	6011	NA	46	15	99.9	46.7	1.98	NA	5.3	1.32	0.36	5.2	NA	2.54	34	27.35	7.25	89	0.294	NA	NA	1.14	3.96	451	NA	NA	NA	NA	1.24	17.6	28.2	302	93.3	0.66	9.5
42	2020-02-23	NA	NA	NA	NA	NA	NA	NA	NA	0.06	0.8	NA	NA	NA	NA	NA	NA	NA	NA	NA	1.77	NA	NA	NA	0.44	5.7	106	NA	NA	NA	NA	83	0.279	NA	NA	NA	NA	NA	NA	NA	NA	NA	1.31	17.2	28	298	93.9	0.79	10.4
42	2020-02-24	1.44	37	89	23	NA	67.5	NA	21	0.04	0.6	2.5	NA	NA	5591	3.91	39	10	102.2	42.3	4.09	NA	9.9	1.17	0.4	5.8	98	3.59	30	25.74	6.48	87	0.285	7.15	1.18	1.23	4.05	416	2.15	NA	NA	NA	1.14	16.6	28.2	304	92.8	0.65	9.5
42	2020-02-26	1.86	39	92	45	NA	72.3	NA	83	0.05	0.9	2.5	NA	NA	5404	NA	45	19	106.2	43.2	1.49	1.01	5.39	NA	0.48	8.2	NA	4.06	31	21	6	79	0.259	NA	NA	1.52	4.06	470	NA	NA	NA	NA	1.13	19.6	28.3	305	93	0.63	10.9
43	2020-01-26	NA	NA	NA	NA	NA	NA	NA	NA	0.02	0.3	NA	NA	NA	NA	NA	NA	NA	NA	NA	NA	NA	NA	NA	0.04	0.7	NA	NA	NA	NA	NA	135	0.445	NA	NA	NA	NA	NA	NA	NA	NA	NA	1.02	17.3	27.7	303	91.2	0.45	7.6
43	2020-02-01	NA	NA	NA	NA	NA	NA	NA	NA	0.01	0.3	NA	NA	NA	NA	NA	NA	NA	NA	NA	NA	NA	NA	NA	0.01	0.3	NA	NA	NA	NA	NA	138	0.496	NA	NA	NA	NA	NA	NA	NA	NA	NA	1.5	41.9	27.1	278	97.4	0.27	7.5
43	2020-02-04	1.8	45	51	20	NA	48	NA	33	0.01	0.3	3.01	NA	NA	NA	4.34	144	14	102.5	51	0	0.76	2.09	0.27	0.01	0.2	49	3.51	22	25	6.14	124	0.393	NA	1.68	1.29	4.24	247	2.27	NA	NA	NA	1.57	40.5	30	316	94.8	0.31	7.9
43	2020-02-08	1.65	42	47	24	NA	42.9	NA	37	0.01	0.4	3.72	NA	NA	NA	NA	79	21	103.4	43.5	1.3	NA	2.2	0.19	0.04	1.2	34	3.85	20	25.42	5.99	114	0.365	NA	NA	1.29	4.19	217	NA	NA	NA	NA	1.07	30.1	30.3	314	96.5	0.27	7.6
43	2020-02-14	1.25	35.85	45	18	NA	39	NA	1	0.03	0.6	3.3	NA	NA	NA	NA	88	7	101.5	39.1	0	NA	2	0.25	0.05	1.3	NA	2.88	23	28.72	5.08	112	0.358	NA	NA	1.2	4.57	202	NA	NA	NA	NA	1.4	34.8	29.5	313	94.1	0.29	7.2
43	2020-02-19	1.17	35	43	30	NA	41.9	NA	29	0.03	0.6	3.95	NA	NA	NA	NA	78	11	102.1	57.5	0	1.01	1.28	0.18	0.17	3.5	NA	3.06	26	30	5.54	117	0.372	NA	NA	1.2	4.65	230	NA	NA	NA	NA	1.35	28.7	29.9	314	95.1	0.28	6
44	2020-02-07	NA	NA	NA	NA	NA	NA	NA	NA	0	0	NA	NA	NA	NA	NA	NA	NA	NA	NA	NA	NA	NA	NA	0.02	0.5	NA	NA	NA	NA	NA	138	0.422	NA	NA	NA	NA	NA	NA	NA	NA	NA	1.46	33.4	27.7	328	84.5	0.54	12.3
44	2020-02-10	1.2	36.97	71	20	NA	54.3	NA	44	0.01	0.4	2.44	NA	NA	6194	NA	103	6	101.4	37.5	2.59	NA	3	0.18	0	0	13	3.15	37	30.69	6.04	124	0.383	NA	NA	1.19	3.54	240	NA	1.6	10.47	1.05	0.64	26.6	28.9	324	89.3	0.2	8.4
44	2020-02-11	NA	NA	NA	NA	NA	NA	NA	NA	0	0.2	NA	NA	NA	NA	NA	NA	NA	NA	NA	NA	NA	NA	NA	0	0.1	NA	NA	NA	NA	NA	111	0.336	NA	NA	NA	NA	NA	NA	NA	NA	NA	0.58	26.8	29.1	331	88	0.19	8.5
44	2020-02-13	NA	NA	NA	NA	NA	NA	NA	NA	0.01	0.2	NA	NA	NA	NA	NA	NA	NA	NA	NA	NA	NA	NA	NA	0	0	NA	NA	NA	NA	NA	113	0.339	NA	NA	NA	NA	NA	NA	NA	NA	NA	0.35	6.9	29	334	86.8	0.17	3.3
44	2020-02-14	1.02	31.02	87	44	NA	52.9	NA	23	0.01	0.3	3.89	NA	NA	4933	NA	226	11	98.1	34.5	9.05	NA	4.6	0.31	0	0	22	3.65	51	30.39	NA	112	0.343	NA	NA	1.11	3.99	465	NA	NA	NA	NA	0.38	6.9	28.4	328	86.8	0.17	3.2
44	2020-02-17	0.98	32.93	139	80	NA	NA	NA	51	0.08	1.2	5.14	NA	NA	4749	NA	46	10	100.5	32.3	1.29	NA	3	4.84	0	0	NA	NA	80	33.48	NA	112	0.348	NA	NA	1.22	3.97	422	NA	NA	NA	NA	0.51	7.2	28.1	321	87.5	0.41	5.7
44	2020-02-18	1.88	45	82	86	NA	NA	NA	57	0.03	0.5	5.79	NA	NA	NA	NA	35	12	96.6	42.6	0	0.93	2.01	4.37	0	0	NA	NA	84	24	7.26	118	0.362	NA	NA	1.15	4.41	399	NA	NA	NA	NA	0.5	7.7	28.8	327	88.1	0.54	8.4
44	2020-02-19	1	36	87	87	NA	NA	NA	53	NA	NA	6.69	NA	NA	NA	NA	30	15	97.1	48.3	0	1.21	2.16	NA	NA	NA	NA	NA	97	36	NA	NA	NA	NA	NA	1.09	4.21	364	NA	NA	NA	NA	NA	NA	NA	NA	NA	NA	NA
44	2020-02-21	1.86	41	68	185	NA	NA	NA	119	0.03	0.4	8.11	NA	NA	NA	NA	28	20	98.5	46.4	0	1.28	1.53	3.46	0.02	0.2	NA	NA	131	22	NA	113	0.355	NA	NA	1.22	4.57	382	NA	NA	NA	NA	1.51	18.2	28.3	319	88.7	0.68	8.2
44	2020-02-23	2.11	38	81	214	NA	NA	NA	78	0.03	0.3	8.23	NA	NA	4661	NA	18	13	99.9	44.3	0	1.09	1.28	4.17	0.01	0	NA	NA	150	18	NA	100	0.319	NA	NA	1.23	4.87	305	NA	NA	NA	NA	1.55	14.4	28.5	315	90.3	0.57	5.3
44	2020-02-26	1.21	34	77	14	NA	NA	NA	31	0.03	0.4	4.89	NA	NA	5318	NA	17	16	103.2	45.8	0	1	0.99	3.47	0.1	1.2	NA	NA	125	28	NA	107	0.345	NA	NA	1.16	5.56	243	NA	NA	NA	NA	1.17	14.5	28.8	312	92.4	0.73	9.1
44	2020-02-29	1.21	34	71	14	NA	NA	NA	27	0.02	0.4	5.4	NA	NA	5852	NA	20	19	100.6	46.8	0	0.85	1.41	3.34	0.12	2	NA	NA	99	28	5.34	106	0.342	NA	NA	1.35	4.78	194	NA	NA	NA	NA	1.12	19.4	28.8	311	92.6	0.51	8.8
45	2020-02-07	NA	NA	NA	NA	NA	NA	NA	NA	0.01	0.2	NA	NA	NA	NA	NA	NA	NA	NA	NA	NA	NA	NA	NA	0.01	0.2	NA	NA	NA	NA	NA	135	0.49	NA	NA	NA	NA	NA	NA	NA	NA	NA	0.8	13.5	25.9	276	94	0.3	5.1
45	2020-02-11	NA	NA	NA	NA	NA	NA	NA	NA	0.05	0.6	NA	NA	NA	NA	NA	NA	NA	NA	NA	NA	NA	NA	NA	0.26	3.5	NA	NA	NA	NA	NA	131	0.48	NA	NA	NA	NA	NA	NA	NA	NA	NA	1.13	15.5	28.6	302	94.8	0.28	3.8
46	2020-02-04	NA	NA	NA	NA	NA	NA	NA	NA	0	0.2	NA	NA	NA	NA	NA	NA	NA	102.2	NA	NA	NA	NA	NA	0	0	63	NA	NA	NA	NA	125	0.356	NA	NA	1.29	3.82	NA	NA	NA	NA	NA	1.1	24.3	32.5	351	92.5	9.1	9.1
46	2020-02-04	NA	NA	NA	NA	NA	NA	NA	NA	0	0.2	NA	NA	NA	NA	NA	NA	NA	102.2	NA	NA	NA	NA	NA	0	0	63	NA	NA	NA	NA	125	0.356	NA	NA	1.29	3.82	NA	NA	NA	NA	NA	1.1	24.3	32.5	351	92.5	9.1	9.1
46	2020-02-01	NA	NA	NA	NA	NA	NA	NA	NA	0	0	NA	NA	NA	NA	NA	NA	NA	NA	NA	NA	NA	NA	NA	0	0	39	NA	NA	NA	NA	140	0.405	NA	NA	NA	NA	NA	NA	NA	NA	NA	0.9	17.6	32.3	346	93.3	0.4	8.8
46	2020-02-02	1.24	35.2	66.5	22	NA	NA	NA	30	0	0	NA	NA	NA	5799	5.22	NA	16.2	NA	NA	1.21	NA	7.7	NA	0	0	NA	NA	88	28.5	6.7	126	0.359	NA	1.04	NA	NA	390	3.72	NA	NA	NA	0.6	7.9	32.3	351	92.1	0.3	3.9
46	2020-02-03	1.26	33.2	93.4	91	NA	27.8	NA	62	0	0.3	5.18	NA	NA	5178	4.87	NA	9.3	101.2	97	1.158	1.34	11.2	0.15	0	0.4	72	4.11	224	26.3	5.94	122	0.35	NA	0.91	1.28	3.08	387	3.46	NA	NA	NA	1	13.2	31.9	349	91.6	0.4	5.5
46	2020-02-04	1.19	33	95.4	66	NA	28.7	NA	29	NA	NA	3.06	NA	NA	5241	5.2	NA	12.4	NA	86.9	1.31	1.14	8.3	0.21	NA	NA	NA	4.05	208	27.8	5.92	NA	NA	NA	0.74	NA	NA	401	3.79	NA	NA	NA	NA	NA	NA	NA	NA	NA	NA
46	2020-02-04	1.19	33	95.4	66	NA	28.7	NA	29	NA	NA	3.06	NA	NA	5241	5.2	NA	12.4	NA	86.9	1.31	1.14	8.3	0.21	NA	NA	NA	4.05	208	27.8	5.92	NA	NA	NA	0.74	NA	NA	401	3.79	NA	NA	NA	NA	NA	NA	NA	NA	NA	NA
46	2020-02-05	NA	NA	NA	NA	NA	NA	NA	NA	NA	NA	NA	NA	NA	NA	NA	NA	NA	102.4	NA	NA	NA	NA	NA	NA	NA	NA	NA	NA	NA	NA	NA	NA	NA	NA	1.28	3.87	NA	NA	NA	NA	NA	NA	NA	NA	NA	NA	NA	NA
46	2020-02-06	NA	NA	NA	NA	NA	NA	NA	NA	0	0	NA	1.214	0.185	NA	NA	NA	NA	NA	NA	1	NA	NA	NA	0	0.1	NA	NA	NA	NA	NA	123	0.35	NA	NA	NA	NA	NA	NA	2.61	11.25	1.18	0.8	11.1	31.5	351	89.7	0.3	4.5
46	2020-02-07	1.23	33.5	69.1	37	NA	24.7	NA	14	NA	NA	4.76	NA	NA	5397	6.14	NA	11.2	95.1	73.5	0.5	1.25	7.5	0.202	NA	NA	NA	3.65	153	27.2	7.59	NA	NA	NA	0.84	NA	2.95	272	4.43	NA	NA	NA	NA	NA	NA	NA	NA	NA	NA
46	2020-02-08	NA	NA	NA	NA	NA	NA	NA	NA	0	0	NA	NA	NA	NA	NA	NA	NA	93.4	NA	NA	NA	NA	NA	0	0	39	NA	NA	NA	NA	128	0.358	NA	NA	NA	3.16	NA	NA	NA	NA	NA	0.8	12.2	31.8	358	88.8	0.6	8.7
47	2020-02-04	NA	NA	NA	NA	NA	29.6	NA	NA	0	0	NA	NA	NA	NA	NA	NA	NA	95.5	NA	NA	NA	NA	0.235	0	0	49	4.64	NA	NA	NA	129	0.366	NA	NA	1.29	3.1	NA	NA	NA	NA	NA	1.2	20.8	31.5	351	89.5	5.2	5.2
47	2020-02-04	NA	NA	NA	NA	NA	29.6	NA	NA	0	0	NA	NA	NA	NA	NA	NA	NA	95.5	NA	NA	NA	NA	0.235	0	0	49	4.64	NA	NA	NA	129	0.366	NA	NA	1.29	3.1	NA	NA	NA	NA	NA	1.2	20.8	31.5	351	89.5	5.2	5.2
47	2020-02-03	1.35	39.6	40.8	28	51.7	29.2	NA	45	0	0	6.18	NA	NA	10158	3.04	NA	16.8	99.4	106.2	0.276	1.14	6.5	0.213	0	0	58	4.35	32	29.3	5.56	140	0.449	NA	0.85	1.28	3.56	551	1.84	NA	NA	NA	1.7	27.4	31.2	343	90.9	0.4	7
47	2020-02-04	1.35	36.7	38.1	28	NA	NA	NA	44	NA	NA	5.15	NA	NA	9199	3.06	NA	14.3	NA	104.6	0.518	1.18	7.4	NA	NA	NA	NA	NA	28	27.2	6.58	NA	NA	NA	0.94	NA	NA	526	1.81	NA	NA	NA	NA	NA	NA	NA	NA	NA	NA
47	2020-02-04	1.35	36.7	38.1	28	NA	NA	NA	44	NA	NA	5.15	NA	NA	9199	3.06	NA	14.3	NA	104.6	0.518	1.18	7.4	NA	NA	NA	NA	NA	28	27.2	6.58	NA	NA	NA	0.94	NA	NA	526	1.81	NA	NA	NA	NA	NA	NA	NA	NA	NA	NA
47	2020-02-05	1.22	36.5	38	22	NA	NA	NA	34	NA	NA	5.05	NA	NA	9153	3.36	NA	13.2	96.6	93.8	0.68	1.14	7.1	NA	NA	NA	NA	NA	28	29.9	5.09	NA	NA	NA	0.94	1.28	3.37	515	1.98	NA	NA	NA	NA	NA	NA	NA	NA	NA	NA
47	2020-02-06	NA	NA	NA	NA	NA	27.3	NA	NA	0	0.2	NA	NA	NA	NA	NA	NA	NA	NA	NA	NA	NA	NA	0.203	0	0.4	53	4.78	NA	NA	NA	127	0.361	NA	NA	NA	NA	NA	NA	NA	NA	NA	1.3	24.4	31	352	88	0.6	10.2
47	2020-02-07	1.13	34.9	30.3	28	NA	NA	NA	30	NA	NA	4.76	1.31	0.296	9240	6.14	NA	28.4	97.5	73.5	0.44	1.25	6.5	NA	NA	NA	NA	NA	25	30.9	7.59	NA	NA	NA	0.84	NA	3.48	461	4.43	3.1	11.92	1.38	NA	NA	NA	NA	NA	NA	NA
47	2020-02-08	NA	NA	NA	NA	NA	26.4	NA	40	0	0.2	NA	NA	NA	NA	NA	NA	11.4	93.4	NA	0.23	NA	NA	0.197	0.1	1.2	77	5.68	NA	NA	6.7	133	38.2	NA	NA	NA	3.2	378	NA	NA	NA	NA	1.7	33	30.4	348	87.4	0.6	11.9
48	2020-02-04	0.8	30.2	NA	95	NA	19.8	NA	86	0	0	NA	NA	NA	NA	NA	NA	11.4	103.2	NA	1.39	NA	5	5.561	0	0	NA	5.4	152	37.9	NA	129	34.7	NA	NA	1.28	3.31	NA	NA	NA	NA	NA	0.2	2.8	35.5	372	95.6	0.2	1.9
48	2020-02-05	0.83	29.4	110.7	230	NA	NA	NA	224	0	0.2	6.12	NA	NA	5857	5.24	NA	17.1	99.2	80.2	1.37	0.86	8.3	NA	0.2	0	73	NA	263	35.4	19.68	124	34.9	NA	0.95	1.09	3.2	689	3.45	NA	NA	NA	0.3	5.3	34.2	355	96.1	3.1	3.1
48	2020-02-06	0.88	27.6	102.7	150	NA	26.4	NA	57	0	0	7.2	NA	NA	5523	5.62	NA	13.5	107	63.9	0.86	1.07	6.2	0.319	0	0	53	4.31	206	31.3	13.86	118	31.5	NA	0.85	NA	3.32	408	3.69	2.03	16.66	1.02	0.5	10.1	35	375	93.5	4.1	4.1
48	2020-02-07	0.89	28.4	91.3	110	NA	22.5	NA	32	0	0.2	7.57	1.31	0.296	5945	5.92	NA	14.5	97.5	68.1	0.54	1.09	9.9	2.034	0	0	66	4.47	197	32.8	14.36	120	32.3	NA	1.06	1.07	3.48	485	4.16	NA	NA	NA	0.5	8.6	34.5	372	92.8	0.2	3.8
48	2020-02-08	0.87	27.7	84.2	88	NA	22.1	NA	27	0	0	8.4	NA	NA	5940	6.14	NA	17.5	99.3	67.2	0.35	1.19	12	1.848	0	0	46	4.05	178	31.7	12.05	118	31.8	NA	1.07	1.03	3.2	344.7	4.41	NA	NA	NA	0.5	10.3	34.2	371	92.2	0.2	4.4
5	2020-01-24	1.96	45	50	83	NA	48.3	57.8	170	0.01	0.3	5.39	NA	NA	5156	NA	2340	44	95.2	85.7	2.9	NA	1.9	NA	0	0.1	23	3.56	80	23	5.58	141	0.418	NA	NA	1.23	3.48	571	NA	NA	NA	NA	0.64	19.2	33.2	337	98.5	0.21	6.2
5	2020-01-26	1.17	41	54	100	NA	40.5	NA	120	0.02	0.6	NA	NA	NA	4798	NA	1182	31	95.7	NA	3.62	NA	5.55	NA	0	0	NA	3.37	97	35	NA	133	0.401	NA	NA	1.27	3.74	592	NA	NA	NA	NA	0.45	13.7	34.2	333	102.8	0.27	8.2
5	2020-01-29	NA	NA	NA	NA	NA	NA	NA	NA	NA	NA	NA	NA	NA	NA	NA	NA	NA	NA	NA	NA	NA	NA	0.74	NA	NA	NA	NA	NA	NA	NA	NA	NA	NA	NA	NA	NA	NA	NA	NA	NA	NA	NA	NA	NA	NA	NA	NA	NA
5	2020-01-30	1.28	44	68	83	NA	31.5	NA	35	0.02	0.3	8.53	NA	NA	4937	NA	619	17	93	60.2	0.41	1.7	22	NA	0	0	29	2.67	104	34.38	8.95	142	0.424	NA	NA	1.16	4.46	465	NA	NA	NA	NA	0.64	9	34.1	334	102	0.39	5.5
5	2020-02-02	0.69	29.72	65	112	NA	33.5	NA	45	0.02	0.3	6.12	NA	NA	4195	NA	268	14	NA	53.2	9.44	1.4	6.6	1.04	0.1	1.1	NA	4.31	151	43.3	7.15	136	0.409	NA	NA	NA	NA	366	NA	NA	NA	NA	0.47	5.6	33.9	333	101.6	0.33	4
5	2020-02-05	1.25	44	83	97	NA	39.6	NA	54	0.06	0.7	3.16	NA	NA	3891	NA	146	7	92.3	47	5.25	1.4	9.3	1.38	0.13	1.6	86	5.07	269	35.12	6.08	132	0.409	NA	NA	1.22	3.73	323	NA	NA	NA	NA	0.92	10.6	33.9	324	104.8	0.91	10.5
5	2020-02-08	1.15	38	73	57	NA	40.2	NA	37	0.04	0.7	3.97	NA	NA	3266	NA	121	9	92.4	60.3	3.59	1.2	4.6	2.81	0.21	4.2	NA	5.38	202	33.1	7.67	119	0.367	NA	NA	1.2	3.76	274	NA	NA	NA	NA	0.58	11.9	34.2	323	105.7	0.45	9.2
5	2020-02-13	0.83	38.12	79	47	NA	36.4	NA	14	0.04	0.6	3.76	NA	NA	5330	NA	119	16	94.4	54.2	0.53	1.4	3.2	0.82	0.37	5.1	NA	2.59	193	45.89	6.59	127	0.405	NA	NA	1.2	3.53	277	NA	NA	NA	NA	2.16	29.8	31.1	314	99.3	0.41	5.7
5	2020-01-31	NA	NA	NA	NA	NA	NA	NA	NA	NA	NA	NA	NA	NA	NA	NA	NA	NA	94	NA	NA	NA	NA	NA	NA	NA	NA	NA	NA	NA	NA	NA	NA	NA	NA	1.14	3.42	NA	NA	NA	NA	NA	NA	NA	NA	NA	NA	NA	NA
6	2020-01-22	NA	NA	NA	NA	NA	NA	NA	NA	0.01	0.1	NA	NA	NA	NA	NA	NA	NA	NA	NA	3.15	NA	NA	NA	0	0	NA	NA	NA	NA	NA	151	0.494	NA	NA	NA	NA	NA	NA	NA	NA	NA	2.26	32.7	26.7	306	87.4	0.3	4.3
6	2020-01-23	0.85	35.47	105	104	NA	38.2	NA	64	0.01	0.1	3.85	NA	NA	NA	4.73	135	9	96	63.6	6.77	1	3.6	NA	0	0	14	3.95	212	41.54	9.42	156	0.498	NA	1.72	1.17	4.01	344	2.65	NA	NA	NA	1.2	22.6	29.2	313	93.2	0.25	4.6
6	2020-01-29	1.41	45	87	115	NA	NA	NA	98	0.02	0.4	2.39	NA	NA	NA	NA	66	11	100.4	75.7	NA	NA	1.72	0.38	0.15	2.9	18	NA	171	32	6.06	148	0.469	NA	NA	1.24	4.12	264	NA	NA	NA	NA	1.28	23.8	29.5	315	93.5	0.55	10.3
6	2020-02-03	1.21	39	87	85	NA	36.8	NA	34	0.03	0.5	2.59	NA	NA	NA	NA	64	5	101.5	47.4	0	0.9	2.1	0.41	0.14	2	22	3.68	118	32.2	5.54	146	0.467	NA	NA	1.22	4.63	189	NA	NA	NA	NA	1.98	28.3	29.6	313	94.5	0.58	8.3
7	2014-05-30	NA	NA	NA	NA	NA	27.5	NA	NA	0.034	0.472	NA	NA	NA	NA	NA	NA	NA	NA	NA	NA	NA	NA	NA	0.12	1.68	30	4.124	NA	NA	NA	136	0.398	NA	NA	NA	NA	NA	NA	NA	NA	NA	1.04	14.6	29.5	342	86.5	0.562	7.91
7	2017-02-05	NA	NA	NA	NA	NA	33.1	NA	NA	0.03	0.6	NA	NA	NA	NA	NA	NA	NA	100.5	NA	NA	NA	NA	NA	0.13	2.9	NA	3.21	NA	NA	NA	154	0.488	NA	NA	1.22	4.47	NA	NA	NA	NA	NA	1.38	31.7	29.9	316	94.9	0.29	6.7
7	2019-08-02	NA	NA	NA	NA	NA	40.8	NA	NA	0.02	0.4	NA	NA	NA	NA	NA	NA	NA	99.6	NA	NA	NA	NA	0.88	0.17	3	NA	3.28	NA	NA	NA	92	0.288	NA	NA	1.24	3.27	NA	NA	NA	NA	NA	0.94	16.8	30.3	319	94.7	0.25	4.5
7	2019-08-04	NA	NA	NA	NA	NA	NA	NA	NA	0.03	0.5	NA	NA	NA	NA	NA	NA	NA	103.2	NA	NA	NA	NA	NA	0.23	3.8	98	NA	NA	NA	NA	104	0.349	NA	NA	1.15	3.52	NA	NA	NA	NA	NA	0.9	15.3	29.8	300	99.6	0.35	6
7	2019-08-08	NA	NA	NA	NA	NA	NA	NA	NA	0.04	0.9	NA	NA	NA	NA	NA	NA	NA	103	NA	NA	NA	NA	NA	0.18	3.6	NA	NA	NA	NA	NA	107	0.374	NA	NA	1.16	4.77	NA	NA	NA	NA	NA	0.92	18.6	29.3	287	102.3	0.35	7
7	2019-08-13	NA	NA	NA	NA	NA	NA	NA	NA	0.06	1.5	NA	NA	NA	NA	NA	NA	NA	105.5	NA	NA	NA	NA	NA	0.23	5.7	NA	NA	NA	NA	NA	119	0.406	NA	NA	1.18	4.29	NA	NA	NA	NA	NA	0.98	24.9	29.8	293	101.6	0.33	8.4
7	2019-08-23	NA	NA	NA	NA	NA	NA	NA	NA	0.05	1.1	NA	NA	NA	NA	NA	NA	NA	103.9	NA	NA	NA	NA	NA	0.26	5.7	NA	NA	NA	NA	NA	122	0.406	NA	NA	1.1	4.31	NA	NA	NA	NA	NA	0.95	20.8	30.2	301	100.2	0.36	7.9
7	2019-10-17	NA	NA	NA	NA	NA	NA	NA	NA	0.04	0.4	NA	NA	NA	NA	NA	NA	NA	103.7	NA	NA	NA	NA	NA	0.08	0.9	NA	NA	NA	NA	NA	131	0.426	NA	NA	1.29	4.11	NA	NA	NA	NA	NA	0.97	11.7	30.9	308	100.4	0.3	3.6
7	2020-01-27	NA	NA	NA	NA	NA	NA	NA	NA	0.04	0.6	NA	NA	NA	NA	NA	NA	NA	NA	NA	NA	NA	NA	NA	0.16	2.6	NA	NA	NA	NA	NA	148	0.506	NA	NA	NA	NA	NA	NA	NA	NA	NA	2.14	34.5	28.2	292	96.4	0.45	7.2
7	2020-01-30	1.65	44	74	21	43	43.6	31.5	38	0.01	0.2	8.11	93.05	41.84	4155	2.78	68	8	100.3	118.2	1.18	NA	2	0.2	0.02	0.4	19	3.95	19	26.61	10.92	135	0.426	8.25	1.42	1.23	4.74	193	1.34	2.41	11.29	1.34	1.19	31.7	30.9	317	97.5	0.4	10.5
7	2020-02-03	1.12	37	63	17	NA	NA	NA	36	0.03	0.4	6.41	NA	NA	3707	NA	188	14	NA	127.3	3.35	NA	5.5	NA	0.02	0.3	60	NA	21	33.15	5.37	124	0.395	NA	NA	NA	NA	235	NA	NA	NA	NA	1.36	18.4	30.3	315	96.2	0.6	8.2
7	2020-02-09	0.55	23	49	15	40	43.8	NA	20	0.02	0.5	5.05	NA	NA	3073	NA	101	11	100	117.4	2.2	1.59	1.94	0.96	0.18	4.6	71	4.4	22	42	15.13	114	0.36	NA	NA	1.21	4.61	232	NA	NA	NA	NA	0.74	18.9	30.6	316	96.9	0.39	10.1
7	2020-02-19	1.68	42	53	30	NA	34.6	NA	21	0.04	0.9	9.94	NA	NA	4410	3.64	75	16	100.5	125.2	0	1.45	1.58	0.58	0.33	7.4	34	3.15	22	25	12.79	120	0.381	17.15	1.35	1.16	5.55	236	1.9	NA	NA	NA	0.89	20.3	30.6	314	97.5	0.44	10
8	2020-01-25	NA	NA	NA	NA	NA	NA	NA	NA	0.04	0.5	NA	NA	NA	NA	NA	NA	NA	NA	NA	NA	NA	NA	NA	0	0	NA	NA	NA	NA	NA	117	0.395	NA	NA	NA	NA	NA	NA	NA	NA	NA	1.9	21.8	27.9	296	94	0.39	4.5
8	2020-01-28	1.63	44	39	29	NA	49.3	NA	79	0.01	0.2	2.54	NA	NA	NA	2.86	NA	NA	99.9	58.1	NA	NA	5.04	NA	0.01	0.2	54	4.18	99	27	6.36	100	0.312	NA	1.38	1.19	3.46	NA	1.16	NA	NA	NA	1.07	22.6	29.5	321	92	0.21	4.5
8	2020-02-03	0.94	36	42	20	NA	36.4	NA	31	0.04	0.7	2.9	NA	NA	NA	NA	72	4	97.7	40.4	0.77	0.9	2.2	0.32	0.09	1.7	78	4.1	65	38.42	5.35	101	0.314	NA	NA	1.19	3.85	212	NA	NA	NA	NA	1.99	36.8	29.3	321	91.3	0.49	9
[truncated: 58 more columns]
