# Supplementary material for: Prediction of COVID-19 Severity Using Chest Computed Tomography and Laboratory Measurements: Evaluation Using a Machine Learning Approach
Source: JMIR Med Inform. 2020 Nov 17;8(11):e21604. doi: 10.2196/21604 (PMC7674140; doi:10.2196/21604)
Supplement: Multimedia Appendix 2 [file medinform_v8i11e21604_app2.xlsx]

## Sheet: id_and_name(1)
ID	Name
TBIL	total bilirubin
D-BIL	direct bilirubin
TP	total protein
ALB	albumin
GLO	globulin
A/G	albumin/globulin
ALT	glutamic-pyruvic transaminase
AST	glutamic oxalacetic transaminase
GGT	Gamma-Glutamyl Transpeptidase
ALP	alkaline phosphatase
TBA	total bile acid
CHE	cholinesterase
SA	sialic acid
TG	triglyceride
CHOL	total cholesterol
HDL-C	high density lipoprotein cholesterol
LDL-C	low density lipoprotein cholesterol
BUN	blood urea nitrogen
CREA	creatinine
Î²2-MG	Î²2-microglobulin
UA	Uric Acid
CysC	cystatin C
GLU	Glucose (fasting)
lgG	Immunoglobulin G
lgM	Immunoglobulin M
lgA	Immunoglobulin A
CK	creatine phosphate kinase
CK-MB	Creatine Kinase Isoenzyme
LDH	lactic dehydrogenase
AMY	amylase
ASO	Anti-streptococcus "0"
RF	rheumatoid factors
C3	Complement C3
C4	Complement C4
CRP	C-reactive protein
HCY	homocysteine
K	K+
Na	Na+
Cl	Cl-
nCa	nCa
TCa	total calcium
iCa	iCa
pH	PH
TCO2	carbon dioxide
O2	O2
SF8200_PT	prothrombin time
SF8200_PT-INR	international normalized ratio
SF8200_FIB	fibrinogen metaglobulin
SF8200_APTT	activated partial thromboplastin time
SF8200_TT	thrombin time
SF8200_D-Dimer	D - dimer
WBC	white blood cell count
Neut#	Neutrophil absolute value
Lymph#	Lymphocyte absolute value
Mono#	Absolute value of monocytes
Eos#	Absolute value of eosinophils
Baso#	Absolute value of basophil
Neut%	Neutrophil percentage
Lymph%	Percentage of lymphocytes
Mono%	Percentage of monocytes
Baso%	Percentage of basophils
Eos%	Percentage of eosinophils
RBC	red blood cell count
Hb	hemoglobin
Hct	hematocrit value
MCV	mean corpuscular volume
MCHC	mean corpuscular-hemoglobin concentration
MCH	mean corpuscular hemoglobin
PLT	blood platelet count
PCT	PCT plateletocrit
PDW	platelet distribution width
MPV	mean platelet volume
P-LCR	platelet large cell ratio
RDW-CV	CV value of RBC distribution width
RDW-SD	SD value of erythrocyte distribution width
P-LCC	ratio of large platelets
ESR	erythrocyte sedimentation rate
TnI3	Cardiac troponin
HBsAg	Hepatitis B surface antigen (Colloidal gold method)
AFP	alpha fetoprotein
BNP	B type natriuretic peptide
IgM	mycoplasma
yl	abnormal lymphocyte
GHB	Total hemoglobin
HBA1C	glycosylated hemoglobin
HBA1C%	Hemoglobin A1c
MP-IgM	Mycoplasma pneumoniae antibody IgM
O2	O2
HbA1c%	glycosylated hemoglobin
HBsAG	hepatitis B surface antigen
HBsAB	Hepatitis B surface Antibody
HBeAG	hepatitis B virus e antigen
HBeAB	Hepatitis B E antibody
HBcAB	hepatitis B core antibody
CEA	carcino-embryonic antigen
CA19-9	Carbohydrate antigen CA19-9
CA15-3	Carbohydrate antigen CA15-3
CA125	Carbohydrate antigen CA125
RH	RH blood type determination
HCVAB	anti-HCV
TPAb	Syphilitic specific antibody (ELISA)
HIV(1+2)Ab	AIDS antibody
Apo-A	Apolipoprotein A1
Apo-B	Apolipoprotein B
PSA	prostate-specific antigen
IRI	insulin
PT	prothrombin time
PT-INR	international normalized ratio
FIB	fibrinogen
APTT	activated partial thromboplastin time
TT	thrombin time
